# Supplementary material for: Single-Molecule Approach to 16S rRNA for Vaginal Microbiome Signatures in Response to Metronidazole Treatment
Source: Microbiol Spectr. 2023 May 18;11(3):e01706-22. doi: 10.1128/spectrum.01706-22 (PMC10269914; doi:10.1128/spectrum.01706-22)
Supplement: Supplemental file 2 — Supplemental material. Download spectrum.01706-22-s0002.xlsx, XLSX file, 0.4 MB [file spectrum.01706-22-s0002.xlsx]

## Sheet: Lactobacillus
	331	357	360	366	374	378	404	435	436	504	544	564	580	588	590	593	599	627	651	661	669	675	678	693	698	699	715	725	731	740	743	753	754	763	764	766	1153	1249	1271	1272	1273	1334	1341	1356	1358	1359	1360	1362	1379
Consensus sequence	A	G	T	T	A	T	A	G	A	C	C	G	G	C	A	T	G	C	T	T	C	C	T	A	G	G	C	T	A	A	G	C	C	G	G	A	A	A	A	A	A	A	G	T	A	G	G	A	T
FLAST001	A	A	C	C	G	G	T	A	G	C	G	A	A	A	C	T	A	T	C	A	T	T	C	T	A	G	T	A	G	G	A	G	T	A	C	G	G	G	G	G	T	G	T	C	T	T	T	T	A
FLAST002	G	G	T	T	G	G	T	G	G	T	C	A	G	C	A	T	G	T	C	A	T	T	C	T	A	A	T	A	G	G	A	G	T	A	C	G	G	G	G	G	A	A	G	T	A	G	G	A	T
FLAST003	A	A	C	C	G	G	T	A	G	C	G	A	A	A	C	T	A	T	C	A	T	T	C	T	A	G	T	A	G	G	A	G	T	A	C	G	G	G	G	G	T	G	T	C	T	T	T	T	A
FLAST004	A	A	C	C	G	G	T	A	G	C	G	A	A	A	C	T	A	T	C	A	T	T	C	T	A	G	T	A	G	G	A	G	T	A	C	G	G	G	G	G	T	G	T	C	T	T	T	T	A
FLAST005	G	A	C	C	G	G	T	A	G	C	G	A	A	A	C	T	A	T	C	A	T	T	C	T	A	G	T	A	G	G	A	G	T	A	C	G	G	G	G	G	T	G	T	C	T	T	T	T	A
FLAST006	G	G	T	T	G	G	T	G	G	T	C	A	G	C	A	T	G	T	C	A	T	T	C	T	A	G	T	A	G	G	A	G	T	A	C	G	G	G	G	G	T	G	T	C	T	T	T	T	A
FLAST007	A	A	C	C	G	G	T	A	G	C	G	A	A	A	C	T	A	T	C	A	T	T	C	T	A	G	T	A	G	G	A	G	T	A	C	G	G	G	G	G	T	G	T	C	T	T	T	T	A
FLAST008	A	A	C	C	G	G	T	A	G	C	G	A	A	A	C	T	A	T	C	A	T	T	C	T	A	G	T	A	G	G	A	G	T	A	C	G	G	G	G	G	T	G	T	C	T	T	T	T	A
FLAST009	G	A	C	C	G	G	A	A	A	T	G	A	A	A	C	T	A	C	T	T	C	T	C	T	A	A	T	A	G	G	A	G	T	A	C	G	G	G	G	G	T	G	T	C	T	T	T	T	A
FLAST010	A	A	C	C	G	G	T	A	G	C	G	A	A	A	C	T	A	T	C	A	T	T	C	T	A	G	T	A	G	G	A	G	T	A	C	G	G	G	G	G	T	G	T	C	T	T	T	T	A
FLAST011	A	A	C	C	G	G	T	A	G	C	G	A	A	A	C	T	A	T	C	A	T	T	C	T	A	G	T	A	G	G	A	G	T	A	C	G	G	G	G	G	T	G	T	C	T	T	T	T	A
FLAST012	A	A	C	C	G	G	T	A	G	C	G	A	A	A	C	T	A	T	C	A	T	T	C	T	A	G	T	A	G	G	A	G	T	A	C	G	G	G	G	G	T	G	T	C	T	T	T	T	A
FLAST013	G	G	T	C	G	G	A	G	A	C	C	G	G	C	C	T	G	C	T	T	C	T	C	T	A	A	T	A	G	G	A	G	T	A	C	G	G	G	G	G	A	A	G	T	A	G	G	A	T
FLAST014	A	A	C	C	G	G	T	A	G	C	G	A	A	A	C	T	A	T	C	A	T	T	C	T	A	G	T	A	G	G	A	G	T	A	C	G	G	G	G	G	T	G	T	C	T	T	T	T	A
FLAST015	A	G	T	T	G	G	A	G	A	C	C	A	A	C	A	T	G	C	T	T	C	C	T	T	G	G	T	A	G	A	A	G	T	A	C	G	G	G	G	G	T	G	T	C	T	T	T	T	A
FLAST016	G	A	C	C	G	G	T	A	G	C	G	A	A	A	C	T	A	T	C	A	T	T	C	T	A	G	T	A	G	G	A	G	T	A	C	G	G	G	G	G	T	G	T	C	T	T	T	T	A
FLAST017	G	G	T	C	G	G	A	G	A	C	C	G	G	C	C	T	G	C	T	T	C	T	C	T	A	A	T	A	G	G	A	G	T	A	C	G	G	G	G	G	A	A	G	T	A	G	G	A	T
FLAST018	A	A	C	C	G	G	T	A	G	C	G	G	A	A	C	T	A	T	C	A	T	T	C	T	A	G	T	A	G	G	A	G	T	A	C	G	G	G	G	G	T	G	T	C	T	T	T	T	A
FLAST019	A	A	C	C	G	G	T	G	A	T	G	G	A	A	A	T	A	C	T	A	T	T	C	T	A	A	T	A	G	G	A	G	T	A	C	G	A	G	G	G	T	G	T	C	T	T	T	T	A
FLAST020	G	A	C	C	G	G	T	A	G	C	G	A	A	A	C	T	A	T	C	A	T	T	C	T	A	G	T	A	G	G	A	G	T	A	C	G	G	G	G	G	T	G	T	C	T	T	T	T	A
FLAST021	A	G	T	T	A	T	T	A	A	T	G	A	A	A	C	T	A	C	T	T	C	T	C	T	A	G	T	A	G	G	A	G	T	A	C	G	G	G	G	G	T	G	T	C	T	T	T	T	A
FLAST022	A	G	T	T	A	T	T	A	G	C	G	A	A	A	C	T	A	T	C	A	T	T	C	T	A	G	T	A	G	G	A	G	T	A	C	G	G	G	G	G	T	G	T	C	T	T	T	T	A
FLAST023	G	G	T	C	G	G	T	A	G	C	G	A	A	A	C	T	A	T	C	A	T	T	C	T	A	G	T	A	G	G	A	G	T	A	C	G	G	G	G	G	T	G	T	C	T	T	T	T	A
FLAST024	A	A	C	C	G	G	T	A	G	C	G	A	A	A	C	T	A	T	C	T	T	T	C	T	A	G	T	A	G	G	A	G	T	A	C	G	G	G	G	G	T	G	T	C	T	T	T	T	A
FLAST025	G	A	C	C	G	G	T	A	G	C	G	A	A	A	C	T	A	T	C	A	T	T	C	T	A	G	T	A	G	G	A	G	T	A	C	G	G	G	G	G	T	G	T	C	T	T	T	T	A
FLAST026	A	A	C	C	G	G	T	A	G	C	G	A	A	A	C	T	A	T	C	A	T	T	C	T	A	G	T	A	G	G	A	G	T	A	C	G	G	G	G	G	T	G	T	C	T	T	T	T	A
FLAST027	A	A	C	C	G	G	T	G	A	T	G	G	A	A	A	T	A	C	T	A	T	T	C	T	A	A	T	A	G	G	A	G	T	A	C	G	A	G	G	G	T	G	T	C	T	T	T	T	A
FLAST028	A	A	C	C	G	G	T	A	G	C	G	G	G	A	A	T	A	T	C	A	T	T	C	T	A	A	T	A	A	G	A	G	T	A	C	G	G	G	A	G	T	G	T	C	T	T	T	T	A
FLAST029	A	A	C	C	G	G	T	A	G	C	G	A	A	A	C	T	A	T	C	A	T	T	C	T	A	G	T	A	G	G	A	G	T	A	C	G	G	G	G	G	T	G	T	C	T	T	T	T	A
FLAST030	A	A	C	C	G	G	T	A	G	C	G	A	A	A	C	T	A	T	C	A	T	T	C	T	A	G	T	A	G	G	A	G	T	A	C	G	G	G	G	G	T	G	T	C	T	T	T	T	A
FLAST031	G	G	T	T	G	G	T	A	A	C	C	G	A	A	A	T	G	C	T	A	C	C	T	T	G	A	C	A	G	A	A	C	C	G	G	G	A	G	A	G	A	A	G	T	A	G	G	A	T
FLAST032	G	A	C	C	G	G	T	A	G	C	G	A	A	A	C	T	A	T	C	A	T	T	C	T	A	G	T	A	G	G	A	G	T	A	C	G	G	G	G	G	T	G	T	C	T	T	T	T	A
FLAST033	A	A	T	T	G	G	A	G	A	C	C	G	G	C	A	T	A	C	T	T	C	C	T	T	A	G	T	A	G	G	A	G	T	A	C	G	G	G	G	G	T	G	T	C	T	T	T	T	A
FLAST034	A	G	T	T	A	T	A	G	A	C	C	G	G	C	A	T	G	C	T	T	C	C	T	A	G	G	C	T	A	A	A	G	T	A	C	G	G	G	A	G	T	G	T	C	T	T	T	T	A
FLAST035	A	A	C	C	G	G	T	A	G	C	G	G	G	A	A	T	A	T	C	A	T	T	C	T	A	A	T	A	A	G	A	G	T	A	C	G	G	G	A	G	T	G	T	C	T	T	T	T	A
FLAST036	G	A	C	C	G	G	T	A	G	C	G	A	A	A	C	T	A	T	C	A	T	T	C	T	A	G	T	A	G	G	A	G	T	A	C	G	G	G	G	G	T	G	T	C	T	T	T	T	A
FLAST037	A	G	T	T	G	G	A	G	A	C	C	A	A	C	A	T	G	C	T	T	C	C	T	T	G	G	T	A	G	A	A	G	T	A	C	G	G	G	G	G	T	G	T	C	T	T	T	T	A
FLAST038	G	A	T	C	G	G	T	A	G	C	G	A	A	A	C	T	A	T	C	A	T	T	C	T	A	G	T	A	G	G	A	G	T	A	C	G	G	G	G	G	T	G	T	C	T	T	T	T	A
FLAST039	A	A	C	C	G	G	T	A	G	C	G	A	A	A	C	T	A	T	C	A	T	T	C	T	A	G	T	A	G	G	A	G	T	A	C	G	G	G	G	G	T	G	T	C	T	T	T	T	A
FLAST040	A	A	C	C	G	G	A	A	A	T	G	A	A	A	C	T	A	C	T	T	C	T	C	T	A	A	T	A	G	G	A	G	T	A	C	G	G	G	G	G	T	G	T	C	T	T	T	T	A
FLAST041	A	A	C	C	G	G	T	A	G	C	G	G	A	A	C	T	A	T	C	A	T	T	C	T	A	G	T	A	G	G	A	G	T	A	C	G	G	G	G	G	T	G	T	C	T	T	T	T	A
FLAST042	A	A	C	C	G	G	T	A	G	C	G	A	A	A	C	T	A	T	C	A	T	T	C	T	A	G	T	A	G	G	A	G	T	A	C	G	G	G	G	G	T	G	T	C	T	T	T	T	A
FLAST043	A	A	C	C	G	G	T	A	G	C	G	A	A	A	C	T	A	T	C	A	T	T	C	T	A	G	T	A	G	G	A	G	T	A	C	G	A	G	A	G	A	A	G	T	A	G	G	A	T
FLAST044	G	A	C	C	G	G	A	A	A	T	G	A	A	A	C	T	A	C	T	T	C	T	C	T	A	A	T	A	G	G	A	G	T	A	C	G	G	G	G	G	T	G	T	C	T	T	T	T	A
FLAST045	A	A	C	C	G	G	T	A	G	C	G	A	A	A	C	T	A	T	C	A	T	T	C	T	A	G	T	A	G	G	A	G	T	A	C	G	G	G	G	G	T	G	T	C	T	T	T	T	A
FLAST046	G	G	T	C	G	G	A	G	A	C	C	G	G	C	C	T	G	C	T	T	C	T	C	T	A	A	T	A	G	G	A	G	T	A	C	G	G	G	G	G	A	A	G	T	A	G	G	A	T
FLAST047	A	A	C	C	G	G	T	A	G	C	G	G	G	A	A	T	A	T	C	A	T	T	C	T	A	A	T	A	A	G	A	G	T	A	C	G	G	G	A	G	T	G	T	C	T	T	T	T	A
FLAST048	G	G	T	C	G	G	A	G	A	C	C	G	A	A	A	T	G	T	T	T	T	T	C	T	G	A	C	A	G	G	A	C	C	G	G	A	G	G	A	G	T	G	T	C	T	T	T	T	A
FLAST049	G	A	C	C	G	G	T	A	G	C	G	A	A	A	C	T	A	T	C	A	T	T	C	T	A	G	T	A	G	G	A	G	T	A	C	G	G	G	G	G	T	G	T	C	T	T	T	T	A
FLAST050	A	A	C	C	G	G	T	A	G	C	G	A	A	A	C	T	A	T	C	A	T	T	C	T	A	G	T	A	G	G	A	G	T	A	C	G	G	G	G	G	T	G	T	C	T	T	T	T	A
FLAST051	A	A	C	C	G	G	T	A	G	C	G	G	A	A	A	T	A	C	T	T	C	T	C	T	A	A	T	A	G	G	A	G	T	A	C	G	G	G	G	G	T	G	T	C	T	T	T	T	A
FLAST052	A	A	C	C	G	G	T	A	G	C	G	G	G	A	A	T	A	T	C	A	T	T	C	T	A	A	T	A	A	G	A	G	T	A	C	G	A	A	A	G	A	A	G	C	A	G	G	A	T
FLAST053	A	A	C	C	G	G	T	A	G	C	G	G	A	A	C	T	A	T	C	A	T	T	C	T	A	G	T	A	G	G	A	G	T	A	C	G	G	G	G	G	T	G	T	C	T	T	T	T	A
FLAST054	G	A	C	C	G	G	A	A	A	T	G	A	A	A	C	T	A	C	T	T	C	T	C	T	A	A	T	A	G	G	A	G	T	A	C	G	G	G	G	G	T	G	T	C	T	T	T	T	A
FLAST055	A	A	C	C	G	G	T	G	A	T	G	G	A	A	A	T	A	C	T	A	T	T	C	T	A	A	T	A	G	G	A	G	T	A	C	G	G	G	G	G	T	G	T	C	T	T	T	T	A
FLAST056	G	G	T	C	G	G	T	A	G	C	G	A	A	A	C	T	A	T	C	A	T	T	C	T	A	G	T	A	G	G	A	G	T	A	C	G	G	G	G	G	T	G	T	C	T	T	T	T	A
FLAST057	G	A	C	C	G	G	T	A	G	C	G	A	A	A	C	T	A	T	C	A	T	T	C	T	A	G	T	A	G	G	A	G	T	A	C	G	G	G	G	G	T	G	T	C	T	T	T	T	A
FLAST058	A	A	C	C	G	G	T	A	G	C	G	A	A	A	C	T	A	T	C	A	T	T	C	T	A	G	T	A	G	G	A	G	T	A	C	G	G	G	G	G	T	G	T	C	T	T	T	T	A
FLAST059	A	A	T	T	G	G	A	G	A	C	C	G	G	C	A	T	A	C	T	T	C	C	T	T	A	G	T	A	G	A	G	C	C	G	G	G	G	G	G	G	T	G	T	C	T	T	T	T	A
FLAST060	G	G	T	C	G	G	A	G	A	C	C	G	G	C	C	T	G	C	T	T	C	T	C	T	A	A	T	A	G	G	A	G	T	A	C	G	G	G	G	G	A	A	G	T	A	G	G	A	T
FLAST061	G	A	C	C	G	G	A	A	A	T	G	A	A	A	C	T	A	C	T	T	C	T	C	T	A	A	T	A	G	G	A	G	T	A	C	G	G	G	G	G	T	G	T	C	T	T	T	T	A
FLAST062	A	A	C	C	G	G	T	A	G	C	G	A	A	A	C	T	A	T	C	A	T	T	C	T	A	G	T	A	G	G	A	G	T	A	C	G	G	G	G	G	T	G	T	C	T	T	T	T	A
FLAST063	A	G	T	T	A	T	A	G	A	C	C	G	G	C	A	T	A	T	C	A	T	T	C	T	A	G	T	A	G	G	A	G	T	A	C	G	G	G	G	G	T	G	T	C	T	T	T	T	A
FLAST064	A	A	C	C	G	G	T	A	G	C	G	A	A	A	C	T	A	T	C	A	T	T	C	T	A	G	T	A	G	G	A	G	T	A	C	G	G	G	G	G	T	G	T	C	T	T	T	T	A
FLAST065	A	A	C	C	G	G	T	A	G	C	G	A	A	A	C	T	A	T	C	A	T	T	C	T	A	G	T	A	G	G	A	G	T	A	C	G	G	G	G	G	T	G	T	C	T	T	T	T	A
FLAST066	A	G	T	T	G	G	A	G	A	C	C	G	G	A	C	T	A	C	T	A	C	C	T	T	G	A	C	A	G	A	G	C	C	G	G	G	G	G	G	G	T	G	T	C	T	T	T	T	A
FLAST067	A	A	C	C	G	G	T	A	G	C	G	A	A	A	C	T	A	T	C	A	T	T	C	T	A	G	T	A	G	G	A	G	T	A	C	G	G	G	G	G	T	G	T	C	T	T	T	T	A
FLAST068	A	A	C	C	G	G	T	A	G	C	G	A	A	A	C	T	A	T	C	A	T	T	C	T	A	G	T	A	G	G	A	G	T	A	C	G	G	G	G	G	T	G	T	C	T	T	T	T	A
FLAST069	A	A	C	C	G	G	T	A	G	C	G	A	A	A	C	T	A	T	C	A	T	T	C	T	A	G	T	A	G	G	A	G	T	A	C	G	G	G	G	G	T	G	T	C	T	T	T	T	A
FLAST070	A	A	C	C	G	G	T	A	G	C	G	A	A	A	C	T	A	T	C	A	T	T	C	T	A	G	T	A	G	G	A	G	T	A	C	G	G	G	G	G	T	G	T	C	T	T	T	T	A
FLAST071	A	A	C	C	G	G	T	G	A	T	G	A	A	A	C	T	A	T	C	A	T	T	C	T	A	G	T	A	G	G	A	G	T	A	C	G	G	G	G	G	T	G	T	C	T	T	T	T	A
FLAST072	A	A	C	C	G	G	T	A	G	C	G	G	G	A	A	T	A	T	C	A	T	T	C	T	A	A	T	A	A	G	A	G	T	A	C	G	G	G	A	G	T	G	T	C	T	T	T	T	A
FLAST073	A	G	T	T	A	T	A	G	A	C	C	G	G	C	A	C	G	C	T	T	C	C	T	A	G	G	C	T	A	A	G	C	C	G	G	A	A	A	A	A	A	A	G	T	A	G	G	A	T
FLAST074	G	A	C	C	G	G	T	A	G	C	G	A	A	A	C	T	A	T	C	A	T	T	C	T	A	G	T	A	G	G	A	G	T	A	C	G	G	G	G	G	T	G	T	C	T	T	T	T	A
FLAST075	G	G	T	C	G	G	A	G	A	C	C	G	G	C	C	T	G	C	T	T	C	T	C	T	A	A	T	A	G	G	A	G	T	A	C	G	G	G	G	G	T	G	T	C	T	T	T	T	A
FLAST076	G	A	C	C	G	G	T	A	G	C	G	A	A	A	C	T	A	T	C	A	T	T	C	T	A	G	T	A	G	G	A	G	T	A	C	G	G	G	G	G	T	G	T	C	T	T	T	T	A
FLAST077	G	A	C	C	G	G	T	A	G	C	G	A	A	A	C	T	A	T	C	A	T	T	C	T	A	G	T	A	G	G	A	G	T	A	C	G	G	G	G	G	T	G	T	C	T	T	T	T	A
FLAST078	A	A	C	C	G	G	T	A	G	C	G	G	G	A	A	T	A	T	C	A	T	T	C	T	A	A	T	A	A	G	A	G	T	A	C	G	G	G	A	G	T	G	T	C	T	T	T	T	A
FLAST079	G	A	C	C	G	G	T	A	G	C	G	A	A	A	C	T	A	T	C	A	T	T	C	T	A	G	T	A	G	G	A	G	T	A	C	G	G	G	G	G	T	G	T	C	T	T	T	T	A
FLAST080	A	A	C	C	G	G	T	A	G	C	G	G	G	A	A	T	A	T	C	A	T	T	C	T	A	A	T	A	A	G	A	G	T	A	C	G	A	A	A	G	A	A	G	C	A	G	G	A	T
FLAST081	A	A	C	C	G	G	T	A	G	C	G	A	A	A	C	T	A	T	C	A	T	T	C	T	A	G	T	A	G	G	A	G	T	A	C	G	G	G	G	G	T	G	T	C	T	T	T	T	A
FLAST082	G	A	C	C	G	G	A	A	A	T	G	A	A	A	C	T	A	C	T	T	C	T	C	T	A	A	T	A	G	G	A	G	T	A	C	G	G	G	G	G	T	G	T	C	T	T	T	T	A
FLAST083	A	A	C	C	G	G	T	A	G	C	G	A	A	A	C	T	A	T	C	A	T	T	C	T	A	G	T	A	G	G	A	G	T	A	C	G	G	G	G	G	T	G	T	C	T	T	T	T	A
FLAST084	G	A	C	C	G	G	T	A	G	C	G	A	A	A	C	T	A	T	C	A	T	T	C	T	A	G	T	A	G	G	A	G	T	A	C	G	G	G	G	G	T	G	T	C	T	T	T	T	A
FLAST085	A	A	C	C	G	G	T	A	G	C	G	A	A	A	C	T	A	T	C	A	T	T	C	T	A	G	T	A	G	G	A	G	T	A	C	G	G	G	G	G	T	G	T	C	T	T	T	T	A
FLAST086	A	A	C	C	G	G	T	A	G	C	G	A	A	A	C	T	A	T	C	A	T	T	C	T	A	G	T	A	G	G	A	G	T	A	C	G	G	G	G	G	T	G	T	C	T	T	T	T	A
FLAST087	A	A	C	C	G	G	T	A	G	C	G	A	A	A	C	T	A	T	C	A	T	T	C	T	A	G	T	A	G	G	A	G	T	A	C	G	G	G	G	G	T	G	T	C	T	T	T	T	A
FLAST088	A	G	C	T	A	G	A	G	A	C	C	G	A	C	A	T	G	C	T	T	T	C	T	T	G	A	C	T	G	A	G	C	C	G	G	G	G	G	G	G	T	G	T	C	T	T	T	T	A
FLAST089	G	A	C	C	G	G	T	G	A	T	G	G	A	A	A	T	A	C	T	A	T	T	C	T	A	A	T	A	G	G	A	G	T	A	C	G	G	G	G	G	T	G	T	C	T	T	T	T	A
FLAST090	G	G	T	C	G	G	A	G	A	C	C	G	G	C	C	T	G	C	T	T	C	T	C	T	A	A	T	A	G	G	A	G	T	A	C	G	G	G	G	G	A	A	G	T	A	G	G	A	T
FLAST091	G	G	C	T	G	G	A	G	A	T	C	G	G	C	C	T	A	C	T	T	T	C	C	T	A	A	T	A	A	G	G	G	T	A	C	G	G	A	G	A	A	A	G	T	A	G	G	A	T
FLAST092	A	A	C	C	G	G	T	A	G	C	G	G	G	A	A	T	A	T	C	A	T	T	C	T	A	A	T	A	A	G	A	G	T	A	C	G	G	G	A	G	T	G	T	C	T	T	T	T	A
FLAST093	G	A	C	C	G	G	A	A	A	T	G	A	A	A	C	T	A	C	T	T	C	T	C	T	A	A	T	A	G	G	A	G	T	A	C	G	G	G	G	G	T	G	T	C	T	T	T	T	A
FLAST094	G	A	C	C	G	G	A	A	A	T	G	A	A	A	C	T	A	C	T	T	C	T	C	T	A	A	T	A	G	G	A	G	T	A	C	G	G	G	G	G	T	G	T	C	T	T	T	T	A
FLAST095	A	A	C	C	G	G	T	G	A	T	G	G	A	A	A	T	A	C	T	A	T	T	C	T	A	A	T	A	G	G	A	G	T	A	C	G	G	G	G	G	T	G	T	C	T	T	T	T	A
FLAST096	G	G	C	C	A	G	A	G	A	C	C	G	A	A	A	T	G	C	T	T	T	C	T	T	G	G	C	A	G	A	A	C	C	G	G	G	A	A	A	G	A	A	T	T	A	G	G	A	T
AB008206.1.1556	G	A	C	C	G	G	A	A	A	T	G	A	A	A	C	T	A	C	T	T	C	T	C	T	A	A	T	A	G	G	A	G	T	A	C	G	G	G	G	G	T	G	T	C	T	T	T	T	A
AB008209.1.1566	A	A	C	C	G	G	T	A	G	C	G	G	G	A	A	T	A	T	C	A	T	T	C	T	A	A	T	A	A	G	A	G	T	A	C	G	G	G	A	G	T	G	T	C	T	T	T	T	A
AB326351.1.1454	A	G	T	T	A	T	A	G	A	C	C	G	G	C	A	T	G	C	T	T	C	C	T	A	G	G	C	T	A	A	G	C	C	G	G	A	A	A	A	A	A	A	G	T	A	G	G	A	T
AB362653.1.1561	A	G	T	T	A	T	A	G	A	C	C	G	G	C	A	T	G	C	T	T	C	C	T	A	G	G	C	T	A	A	G	C	C	G	G	A	A	A	A	A	A	A	G	T	A	G	G	A	T
AB362655.1.1561	A	G	T	T	A	T	A	G	A	C	C	G	G	C	A	T	G	C	T	T	C	C	T	A	G	G	C	T	A	A	G	C	C	G	G	A	A	A	A	A	A	A	G	T	A	G	G	A	T
AB362656.1.1561	A	G	T	T	A	T	A	G	A	C	C	G	G	C	A	T	G	C	T	T	C	C	T	A	G	G	C	T	A	A	G	C	C	G	G	A	A	A	A	A	A	A	G	T	A	G	G	A	T
AB362728.1.1550	A	G	T	T	A	T	A	G	A	C	C	G	G	C	A	T	G	C	T	T	C	C	T	A	G	G	C	T	A	A	G	C	C	G	G	A	A	A	A	A	A	A	G	T	A	G	G	A	T
AB362734.1.1554	A	G	T	T	A	T	A	G	A	C	C	G	G	C	A	C	G	C	T	T	C	C	T	A	G	G	C	T	A	A	G	C	C	G	G	A	A	A	A	A	A	A	G	T	A	G	G	A	T
AB362739.1.1562	A	G	T	T	A	T	A	G	A	C	C	G	G	C	A	T	G	C	T	T	C	C	T	A	G	G	C	T	A	A	G	C	C	G	G	A	A	A	A	A	A	A	G	T	A	G	G	A	T
AB362747.1.1561	A	G	T	T	A	T	A	G	A	C	C	G	G	C	A	T	G	C	T	T	C	C	T	A	G	G	C	T	A	A	G	C	C	G	G	A	A	A	A	A	A	A	G	T	A	G	G	A	T
AB362750.1.1545	A	G	T	T	A	T	A	G	A	C	C	G	G	C	A	C	G	C	T	T	C	C	T	A	G	A	C	T	A	A	G	C	C	G	G	A	A	A	A	A	A	A	G	T	A	G	G	A	T
AB362753.1.1554	A	G	T	T	A	T	A	G	A	C	C	G	G	C	A	C	G	C	T	T	C	C	T	A	G	G	C	T	A	A	G	C	C	G	G	A	A	A	A	A	A	A	G	T	A	G	G	A	T
AB362759.1.1561	A	G	T	T	A	T	A	G	A	C	C	G	G	C	A	C	G	C	T	T	C	C	T	A	G	G	C	T	A	A	G	C	C	G	G	A	A	A	A	A	A	A	G	T	A	G	G	A	T
AB362768.1.1550	A	G	T	T	A	T	A	G	A	C	C	G	G	C	A	C	G	C	T	T	C	C	T	A	G	G	C	T	A	A	G	C	C	G	G	A	A	A	A	A	A	A	G	T	A	G	G	A	T
AB368909.1.1475	A	G	T	T	A	T	A	G	A	C	C	G	G	C	A	T	G	C	T	T	C	C	T	A	G	G	C	T	A	A	G	C	C	G	G	A	A	A	A	A	A	A	G	T	A	G	G	A	T
AB371712.1.1549	A	G	T	T	A	T	A	G	A	C	C	G	G	C	A	C	G	C	T	T	C	C	T	A	G	G	C	T	A	A	G	C	C	G	G	A	A	A	A	A	A	A	G	T	A	G	G	A	T
AB371713.1.1536	A	G	T	T	A	T	A	G	A	C	C	G	G	C	A	T	G	C	T	T	C	C	T	A	G	A	C	T	A	A	G	C	C	G	G	A	A	A	A	A	A	A	G	C	A	G	G	A	T
AB371714.1.1547	A	G	T	T	A	T	A	G	A	C	C	G	G	C	A	T	G	C	T	T	C	C	T	A	G	G	C	T	A	A	G	C	C	G	G	A	A	A	A	A	A	A	G	C	A	G	G	A	T
AB425925.1.1498	G	G	C	T	G	G	A	G	A	T	C	G	G	C	C	T	A	C	T	T	C	C	C	T	G	A	C	A	A	G	G	G	T	A	C	G	G	A	G	A	A	A	G	T	A	G	G	A	T
AB425941.1.1488	G	A	C	C	G	G	A	A	A	T	G	A	A	A	C	T	A	C	T	T	C	T	C	T	A	A	T	A	G	G	A	G	T	A	C	G	G	G	G	G	T	G	T	C	T	T	T	T	A
AB517146.1.1533	A	A	C	C	G	G	T	A	G	C	G	A	G	A	A	T	A	T	C	A	T	T	C	T	A	A	T	A	A	G	A	G	T	A	C	G	G	G	A	G	T	G	T	C	T	T	T	T	A
AB626055.1.1492	A	G	T	T	A	T	A	G	A	C	C	G	G	C	A	T	G	C	T	T	C	C	T	A	G	G	C	T	A	A	G	C	C	G	G	A	A	A	A	A	A	A	G	T	A	G	G	A	T
AB680001.1.1492	A	G	T	T	A	T	A	G	A	C	C	G	G	C	A	T	G	C	T	T	C	C	T	A	G	G	C	T	A	A	G	C	C	G	G	A	A	A	A	A	A	A	G	T	A	G	G	A	T
AB680004.1.1492	A	G	T	T	A	T	A	G	A	C	C	G	G	C	A	T	G	C	T	T	C	C	T	A	G	G	C	T	A	A	G	C	C	G	G	A	A	A	A	A	A	A	G	T	A	G	G	A	T
AB680005.1.1492	A	G	T	T	A	T	A	G	A	C	C	G	G	C	A	T	G	C	T	T	C	C	T	A	G	A	C	T	A	A	G	C	C	G	G	A	A	A	A	A	A	A	G	T	A	G	G	A	T
AB680210.1.1492	A	G	T	T	A	T	A	G	A	C	C	G	G	C	A	T	G	C	T	T	C	C	T	A	G	A	C	T	A	A	G	C	C	G	G	A	A	A	A	A	A	A	G	T	A	G	G	A	T
AB680650.1.1492	A	G	T	T	A	T	A	G	A	C	C	G	G	C	A	T	G	C	T	T	C	C	T	A	G	G	C	T	A	A	G	C	C	G	G	A	A	A	A	A	A	A	G	T	A	G	G	A	T
AB680651.1.1492	A	G	T	T	A	T	A	G	A	C	C	G	G	C	A	T	G	C	T	T	C	C	T	A	G	G	C	T	A	A	G	C	C	G	G	A	A	A	A	A	A	A	G	T	A	G	G	A	T
AB680652.1.1492	A	G	T	T	A	T	A	G	A	C	C	G	G	C	A	T	G	C	T	T	C	C	T	A	G	G	C	T	A	A	G	C	C	G	G	A	A	A	A	A	A	A	G	T	A	G	G	A	T
AB680992.1.1501	G	G	T	T	G	G	T	G	G	T	C	A	G	C	A	T	G	T	C	A	T	T	C	T	A	A	T	A	G	G	A	G	T	A	C	G	G	G	G	G	A	A	G	T	A	G	G	A	T
AB681634.1.1492	A	G	T	T	A	T	A	G	A	C	C	G	G	C	A	T	G	C	T	T	C	C	T	A	G	G	C	T	A	A	G	C	C	G	G	A	A	A	A	A	A	A	G	T	A	G	G	A	T
AB681635.1.1492	A	G	T	T	A	T	A	G	A	C	C	G	G	C	A	T	G	C	T	T	C	C	T	A	G	G	C	T	A	A	G	C	C	G	G	A	A	A	A	A	A	A	G	T	A	G	G	A	T
AB681636.1.1492	A	G	T	T	A	T	A	G	A	C	C	G	G	C	A	T	G	C	T	T	C	C	T	A	G	G	C	T	A	A	G	C	C	G	G	A	A	A	A	A	A	A	G	T	A	G	G	A	T
AB681638.1.1465	A	G	T	T	A	T	A	G	A	C	C	G	G	C	A	T	G	C	T	T	C	C	T	A	G	G	C	T	A	A	G	C	C	G	G	A	A	A	A	A	A	A	G	T	A	G	G	A	T
AB681639.1.1492	A	G	T	T	A	T	A	G	A	C	C	G	G	C	A	T	G	C	T	T	C	C	T	A	G	G	C	T	A	A	G	C	C	G	G	A	A	A	A	A	A	A	G	T	A	G	G	A	T
AB733109.1.1354	A	G	T	T	A	T	A	G	A	C	C	G	G	C	A	C	G	C	T	T	C	C	T	A	G	G	C	T	A	A	G	C	C	G	G	A	A	A	A	A	A	A	G	T	A	G	G	A	T
AB761310.1.1467	A	G	T	T	A	T	A	G	A	C	C	G	G	C	A	T	G	C	T	T	C	C	T	A	G	A	C	T	A	A	G	C	C	G	G	A	A	A	A	A	A	A	G	T	A	G	G	A	T
AB863735.1.1465	A	G	T	T	A	T	A	G	A	C	C	G	G	C	A	T	G	C	T	T	C	C	T	A	G	G	C	T	A	A	G	C	C	G	G	A	A	A	A	A	A	A	G	T	A	G	G	A	T
AB911496.1.1524	G	G	C	T	G	G	A	G	A	T	C	G	A	C	C	T	A	C	T	T	T	C	C	T	G	A	C	A	A	G	G	G	T	A	C	G	G	A	G	A	A	A	G	T	A	G	G	A	T
AB919111.1.1454	A	G	T	T	A	T	A	G	A	C	C	G	G	C	A	T	G	C	T	T	C	C	T	A	G	A	C	T	A	A	G	C	C	G	G	A	A	A	A	A	A	A	G	T	A	G	G	A	T
AB932519.1.1508	A	A	C	C	G	G	T	A	G	C	G	A	G	A	A	T	A	T	C	A	T	T	C	T	A	A	T	A	A	G	A	G	T	A	C	G	G	G	A	G	T	G	T	C	T	T	T	T	A
AB969778.1.1479	A	G	T	T	A	T	A	G	A	C	C	G	G	C	A	T	G	C	T	T	C	C	T	A	G	G	C	T	A	A	G	C	C	G	G	A	A	A	A	A	A	A	G	T	A	G	G	A	T
AB976542.1.1518	A	A	C	C	G	G	A	A	A	T	G	A	A	A	C	T	A	C	T	T	C	T	C	T	A	A	T	A	G	G	A	G	T	A	C	G	G	G	G	G	T	G	T	C	T	T	T	T	A
AB976543.1.1504	G	A	C	C	G	G	A	A	A	T	G	A	A	A	C	T	A	C	T	T	C	T	C	T	A	A	T	A	G	G	A	G	T	A	C	G	G	G	G	G	T	G	T	C	T	T	T	T	A
AB976544.1.1515	G	A	C	C	G	G	A	A	A	T	G	G	A	A	C	T	A	C	T	T	C	T	C	T	A	A	T	A	G	G	A	G	T	A	C	G	G	G	G	G	T	G	T	C	T	T	T	T	A
AB976545.1.1508	A	A	C	C	G	G	A	A	A	T	G	A	A	A	C	T	A	C	T	T	C	T	C	T	A	A	T	A	G	G	A	G	T	A	C	G	G	G	G	G	T	G	T	C	T	T	T	T	A
AB976546.1.1503	A	A	C	C	G	G	A	A	A	T	G	A	A	A	C	T	A	C	T	T	C	T	C	T	A	A	T	A	G	G	A	G	T	A	C	G	G	G	G	G	T	G	T	C	T	T	T	T	A
AB976547.1.1537	G	A	C	C	G	G	A	A	A	T	G	A	A	A	C	T	A	C	T	T	C	T	C	T	A	A	T	A	G	G	A	G	T	A	C	G	A	G	G	G	T	G	T	T	A	T	T	A	A
AB976548.1.1514	G	A	C	C	G	G	A	A	A	T	G	A	A	A	C	T	A	C	T	T	C	T	C	T	A	A	T	A	G	G	A	G	T	A	C	G	A	G	G	G	T	G	T	C	T	T	T	T	A
AB976549.1.1506	G	A	C	C	G	G	A	A	A	T	G	A	A	A	C	T	A	C	T	T	C	T	C	T	A	A	T	A	G	G	A	G	T	A	C	G	G	G	G	G	T	G	T	C	T	T	T	T	A
AB976550.1.1518	A	G	C	C	G	G	T	A	G	C	G	G	G	A	A	T	A	T	C	A	T	T	C	T	A	A	T	A	A	G	A	G	T	A	C	G	G	G	A	G	T	G	T	C	T	T	T	T	A
AB976551.1.1505	A	A	C	C	G	G	T	A	G	C	G	G	G	A	A	T	A	T	C	A	T	T	C	T	A	A	T	A	A	G	A	G	T	A	C	G	G	G	A	G	T	A	T	C	T	T	T	T	A
AB976552.1.1506	A	A	C	C	G	G	T	A	G	C	G	G	G	A	A	T	A	T	C	A	T	T	C	T	A	A	T	A	A	G	A	G	T	A	C	G	G	G	A	G	T	G	T	C	T	T	T	T	A
AB976553.1.1512	A	G	C	C	G	T	T	A	G	C	G	G	G	A	A	T	A	T	C	A	T	T	C	T	A	A	T	A	A	G	A	G	T	A	C	G	A	G	A	G	T	G	T	C	T	T	T	T	A
AB976554.1.1526	A	A	C	C	G	G	T	A	G	C	G	G	G	A	A	T	A	T	C	A	T	T	C	T	A	A	T	A	A	G	A	G	T	A	C	G	G	G	A	G	T	G	T	C	T	T	T	T	A
AB976555.1.1487	A	A	C	C	G	G	T	A	G	C	G	A	G	A	A	T	A	T	C	A	T	T	C	T	A	A	T	A	A	G	A	G	T	A	C	G	G	G	A	G	T	G	T	C	T	T	T	T	A
AB976556.1.1532	G	G	T	C	G	G	A	G	A	C	C	G	G	C	C	T	G	C	T	T	C	T	C	T	A	A	T	A	A	G	A	G	T	A	C	G	G	G	G	G	A	A	G	T	A	G	G	A	T
AB976557.1.1503	G	G	T	C	G	G	A	G	A	C	C	G	G	C	C	T	G	C	T	T	C	T	C	T	A	A	T	A	G	G	A	G	T	A	C	G	G	G	G	G	A	A	G	T	A	G	G	A	T
AB976558.1.1530	A	G	T	C	G	G	A	G	A	C	C	G	G	C	C	T	G	C	T	T	C	T	C	T	A	A	T	A	A	G	A	G	T	A	C	G	G	G	G	G	A	G	G	T	A	G	G	A	T
ACGQ02000001.591306.592856	A	A	C	C	G	G	T	G	A	T	G	G	A	A	A	T	A	C	T	A	T	T	C	T	A	A	T	A	G	G	A	G	T	A	C	G	G	G	G	G	T	G	T	C	T	T	T	T	A
ACGV01000168.71.1473	A	G	T	T	A	T	A	G	A	C	C	G	G	C	C	T	G	C	T	T	C	T	C	T	A	A	T	A	A	G	A	G	T	A	C	G	G	G	G	G	A	A	G	T	A	G	G	A	T
ACLN01000018.105.1663	A	A	C	C	G	G	T	A	G	C	G	G	A	A	C	T	A	T	C	A	T	T	C	T	A	G	T	A	G	G	A	G	T	A	C	G	G	G	G	G	T	G	T	C	T	T	T	T	A
ACQD01000066.310.1852	A	A	C	C	G	G	T	G	A	T	G	G	A	A	A	T	A	C	T	A	T	T	C	T	A	A	T	A	G	G	A	G	T	A	C	G	A	G	G	G	T	G	T	C	T	T	T	T	A
ACQN01000046.207.1749	A	A	C	C	G	G	T	G	A	T	G	G	A	A	A	T	A	C	T	A	T	T	C	T	A	A	T	A	G	G	A	G	T	A	C	G	G	G	G	G	T	G	T	C	T	T	T	T	A
ADFT01000035.460.2027	A	A	C	C	G	G	T	A	G	C	G	G	G	A	A	T	A	T	C	A	T	T	C	T	A	A	T	A	A	G	A	G	T	A	C	G	G	G	A	G	T	G	T	C	T	T	T	T	A
ADHG01000001.652476.654027	G	A	C	C	G	G	T	A	G	C	G	A	A	A	C	T	A	T	C	A	T	T	C	T	A	G	T	A	G	G	A	G	T	A	C	G	G	G	G	G	T	G	T	C	T	T	T	T	A
AEHN01000009.189.1754	G	A	C	C	G	G	T	A	G	C	G	A	A	A	C	T	A	T	C	A	T	T	C	T	A	G	T	A	G	G	A	G	T	A	C	G	G	G	G	G	T	G	T	C	T	T	T	T	A
AEPX01000015.105.1663	G	A	C	C	G	G	T	A	G	C	G	A	A	A	C	T	A	T	C	A	T	T	C	T	A	G	T	A	G	G	A	G	T	A	C	G	G	G	G	G	T	G	T	C	T	T	T	T	A
AEXK01000007.98.1663	G	A	C	C	G	G	T	A	G	C	G	A	A	A	C	T	A	T	C	A	T	T	C	T	A	G	T	A	G	G	A	G	T	A	C	G	G	G	G	G	T	G	T	C	T	T	T	T	A
AF093757.1.1423	A	G	T	T	A	T	A	G	A	C	C	G	G	C	A	T	G	C	T	T	C	C	T	A	G	G	C	T	A	A	G	C	C	G	G	A	A	A	A	A	A	A	G	T	A	G	G	A	T
AF243141.1.1505	G	A	C	C	G	G	A	A	A	T	G	A	A	A	C	T	A	C	T	T	C	T	C	T	A	A	T	A	G	G	A	G	T	A	C	G	G	G	G	G	T	G	T	C	T	T	T	T	A
AF243142.1.1521	A	A	C	C	G	G	T	A	G	C	G	G	G	A	A	T	A	T	C	A	T	T	C	T	A	A	T	A	A	G	A	G	T	A	C	G	G	G	A	G	T	G	T	C	T	T	T	T	A
AF243151.1.1521	A	A	C	C	G	G	T	A	G	C	G	G	G	A	A	T	A	T	C	A	T	T	C	T	A	A	T	A	A	G	A	G	T	A	C	G	G	G	A	G	T	G	T	C	T	T	T	T	A
AF243152.1.1509	G	A	C	C	G	G	A	A	A	T	G	A	A	A	C	T	A	C	T	T	C	T	C	T	A	A	T	A	G	G	A	G	T	A	C	G	G	G	G	G	T	G	T	C	T	T	T	T	A
AF243154.1.1523	G	G	T	C	G	G	A	G	A	C	C	G	G	C	C	T	G	C	T	T	C	T	C	T	A	A	T	A	G	G	A	G	T	A	C	G	A	G	G	A	A	A	G	T	A	G	G	A	T
AF243158.1.1510	G	A	C	C	G	G	A	A	A	T	G	A	A	A	C	T	A	C	T	T	C	T	C	T	A	A	T	A	G	G	A	G	T	A	C	G	G	G	G	G	T	G	T	C	T	T	T	T	A
AF243161.1.1512	A	A	C	C	G	G	T	G	A	T	G	G	A	A	A	T	A	C	T	A	T	T	C	T	A	A	T	A	G	G	A	C	T	A	G	G	A	G	G	G	T	G	T	C	T	T	T	T	A
AF243162.1.1512	A	A	C	C	G	G	T	G	A	T	G	G	A	A	A	T	A	C	T	A	T	T	C	T	A	A	T	A	G	G	A	G	T	A	C	G	A	G	G	G	T	G	T	C	T	T	T	T	A
AF243167.1.1497	G	A	C	C	G	G	A	A	A	T	G	A	A	A	C	T	A	C	T	T	C	T	C	T	A	A	T	A	G	G	A	G	T	A	C	G	G	G	G	G	T	G	T	C	T	T	T	T	A
AF243170.1.1508	G	A	C	C	G	G	A	A	A	T	G	A	A	A	C	T	A	C	T	T	C	T	C	T	A	A	T	A	G	G	A	G	T	A	C	G	G	G	G	G	T	G	T	C	T	T	T	T	A
AF243172.1.1509	G	A	C	C	G	G	A	A	A	T	G	A	A	A	C	T	A	C	T	T	C	T	C	T	A	A	T	A	G	G	A	G	T	A	C	G	G	G	G	G	T	G	T	C	T	T	T	T	A
AF243173.1.1518	A	G	C	C	G	G	T	A	G	T	G	G	G	A	A	T	A	T	C	A	T	T	C	T	A	A	T	A	A	G	A	G	T	A	C	G	G	G	A	G	T	G	T	C	T	T	T	T	A
AF243174.1.1509	G	A	C	C	G	G	A	A	A	T	G	A	A	A	C	T	A	C	T	T	C	T	C	T	A	A	T	A	G	G	A	G	T	A	C	G	G	G	G	G	T	G	T	C	T	T	T	T	A
AF243176.1.1496	G	A	C	C	G	G	T	G	A	T	G	G	A	A	A	T	A	C	T	A	T	T	C	T	A	A	T	A	G	G	A	G	T	A	C	G	A	G	G	G	T	G	T	C	T	T	T	T	A
AF243177.1.1541	G	G	T	C	G	G	A	G	G	C	C	A	G	C	C	T	G	C	T	T	C	T	C	T	A	A	T	A	A	G	A	G	T	A	C	G	G	G	G	G	A	A	G	T	A	G	G	A	T
AF257096.1.1518	G	A	C	C	G	G	A	A	A	T	G	A	A	A	C	T	A	C	T	T	C	T	C	T	A	A	T	A	G	G	A	G	T	A	C	G	G	G	G	G	T	G	T	C	T	T	T	T	A
AF257097.1.1518	G	A	C	C	G	G	A	A	A	T	G	A	A	A	C	T	A	C	T	T	C	T	C	T	A	A	T	A	G	G	A	G	T	A	C	G	G	G	G	G	T	G	T	C	T	T	T	T	A
AF519171.72.1643	A	A	C	C	G	G	T	A	G	C	G	A	G	A	A	T	A	T	C	A	T	T	C	T	A	A	T	A	A	G	A	G	T	A	C	G	G	G	A	G	T	G	T	C	T	T	T	T	A
AGZG01000019.12536.14087	G	A	C	C	G	G	A	A	A	T	G	A	A	A	C	T	A	C	T	T	C	T	C	T	A	A	T	A	G	G	A	G	T	A	C	G	G	G	G	G	T	G	T	C	T	T	T	T	A
AJ242969.1.1539	A	A	C	C	G	G	A	A	A	T	G	A	A	A	C	T	A	C	T	T	C	T	C	T	A	A	T	A	G	G	A	G	T	A	C	G	G	G	A	G	T	G	T	C	T	T	T	T	A
AJ271852.1.1552	A	G	T	T	A	T	A	G	A	C	C	G	G	C	A	C	G	C	T	T	C	C	T	A	G	G	C	T	A	A	G	C	C	G	G	A	A	A	A	A	A	A	G	T	A	G	G	A	T
AJ292530.41.1371	A	G	T	T	A	T	A	G	A	T	C	G	G	C	C	T	A	C	T	T	T	C	C	T	A	A	T	A	A	G	G	G	T	A	C	G	G	A	G	A	A	A	G	T	A	G	G	A	T
AJ640078.1.1517	A	G	T	T	A	T	A	G	G	C	C	G	G	C	A	T	G	C	T	T	C	C	T	A	G	G	C	T	A	A	G	C	C	G	G	A	A	A	A	A	A	A	G	T	A	G	G	A	T
AJ965482.1.1474	A	G	T	T	A	T	A	G	A	C	C	G	G	C	A	T	G	C	T	T	C	C	T	A	G	G	C	T	A	A	G	C	C	G	G	A	A	A	A	A	A	A	G	T	A	G	G	A	T
AJ965483.1.1471	A	G	T	T	A	T	A	G	A	C	C	G	G	C	A	T	G	C	T	T	C	C	T	A	G	G	C	T	A	A	G	C	C	G	G	A	A	A	A	A	A	A	G	T	A	G	G	A	T
AJ965484.1.1466	A	G	T	T	A	T	A	G	A	C	C	G	G	C	A	C	G	C	T	T	C	C	T	A	G	G	C	T	A	A	G	C	C	G	G	A	A	A	A	A	A	A	G	T	A	G	G	A	T
AJ965485.1.1471	A	G	T	T	A	T	A	G	A	C	C	G	G	C	A	T	G	C	T	T	C	C	T	A	G	G	C	T	A	A	G	C	C	G	G	A	A	A	A	A	A	A	G	T	A	G	G	A	T
AJ965487.1.1400	A	G	T	T	A	T	A	G	A	C	C	G	G	C	A	T	G	C	T	T	C	C	T	A	G	G	C	T	A	A	G	C	C	G	G	A	A	A	A	A	A	A	G	T	A	G	G	A	T
AL935263.1169161.1170731	A	G	T	T	A	T	A	G	A	C	C	G	G	C	A	C	G	C	T	T	C	C	T	A	G	G	C	T	A	A	G	C	C	G	G	A	A	A	A	A	A	A	G	T	A	G	G	A	T
AL935263.2019091.2020661	A	G	T	T	A	T	A	G	A	C	C	G	G	C	A	T	G	C	T	T	C	C	T	A	G	G	C	T	A	A	G	C	C	G	G	A	A	A	A	A	A	A	G	T	A	G	G	A	T
AL935263.2501991.2503561	A	G	T	T	A	T	A	G	A	C	C	G	G	C	A	C	G	C	T	T	C	C	T	A	G	G	C	T	A	A	G	C	C	G	G	A	A	A	A	A	A	A	G	T	A	G	G	A	T
AL935263.2944928.2946498	A	G	T	T	A	T	A	G	A	C	C	G	G	C	A	C	G	C	T	T	C	C	T	A	G	G	C	T	A	A	G	C	C	G	G	A	A	A	A	A	A	A	G	T	A	G	G	A	T
AL935263.502863.504433	A	G	T	T	A	T	A	G	A	C	C	G	G	C	A	T	G	C	T	T	C	C	T	A	G	G	C	T	A	A	G	C	C	G	G	A	A	A	A	A	A	A	G	T	A	G	G	A	T
AM113776.1.1564	A	G	C	T	G	G	A	G	A	T	C	G	G	C	C	T	A	C	T	T	T	C	C	T	A	A	T	A	A	G	G	G	T	A	C	G	G	A	G	A	A	A	G	T	A	G	G	A	T
AM279758.1.1506	A	G	T	T	A	T	A	G	A	C	C	G	G	C	A	T	G	C	T	T	C	C	T	A	G	G	C	T	A	A	G	C	C	G	G	A	A	A	A	A	A	A	G	T	A	G	G	A	T
AM279763.1.1496	A	A	T	T	A	G	T	G	A	C	C	A	G	C	C	T	A	T	T	A	C	C	T	T	G	A	C	A	A	A	G	C	C	G	G	A	G	A	A	A	A	A	G	T	A	G	G	A	T
AM279764.1.1490	A	A	T	T	A	G	T	G	A	C	C	A	G	C	C	T	A	T	T	A	C	C	T	T	G	A	C	A	A	A	G	C	C	G	G	A	G	A	A	A	A	A	G	T	A	G	G	A	T
AP007281.1117409.1118942	G	G	T	T	G	G	T	G	G	T	C	A	G	C	A	T	G	T	C	A	T	T	C	T	A	A	T	A	G	G	A	G	T	A	C	G	G	G	G	G	A	A	G	T	A	G	G	A	T
AP007281.1412879.1414412	G	G	T	T	G	G	T	G	G	T	C	A	G	C	A	T	G	T	C	A	T	T	C	T	A	A	T	A	G	G	A	G	T	A	C	G	G	G	G	G	A	A	G	T	A	G	G	A	T
AP007281.177347.178880	G	G	T	T	G	G	T	G	G	T	C	A	G	C	A	T	G	T	C	A	T	T	C	T	A	A	T	A	G	G	A	G	T	A	C	G	G	G	G	G	A	A	G	T	A	G	G	A	T
AP007281.312212.313745	G	G	T	T	G	G	T	G	G	T	C	A	G	C	A	T	G	T	C	A	T	T	C	T	A	A	T	A	G	G	A	G	T	A	C	G	G	G	G	G	A	A	G	T	A	G	G	A	T
AP007281.632685.634218	G	G	T	T	G	G	T	G	G	T	C	A	G	C	A	T	G	T	C	A	T	T	C	T	A	A	T	A	G	G	A	G	T	A	C	G	G	G	G	G	A	A	G	T	A	G	G	A	T
AP007281.649117.650650	G	G	T	T	G	G	T	G	G	T	C	A	G	C	A	T	G	T	C	A	T	T	C	T	A	A	T	A	G	G	A	G	T	A	C	G	G	G	G	G	A	A	G	T	A	G	G	A	T
ASJE01000096.124.1700	A	G	T	T	A	T	A	G	A	C	C	G	G	C	A	T	G	C	T	T	C	C	T	A	G	G	C	T	A	A	G	C	C	G	G	A	A	A	A	A	A	A	G	T	A	G	G	A	T
AUTE01000090.54.1613	A	G	T	T	A	T	A	G	A	C	C	G	G	C	A	T	G	C	T	T	C	C	T	A	G	G	C	T	A	A	G	C	C	G	G	A	A	A	A	A	A	A	G	T	A	G	G	A	T
AVAI01000166.17.1602	A	G	T	T	G	T	A	G	A	C	C	G	G	C	A	T	G	T	T	T	T	C	T	T	G	G	C	T	G	G	G	C	C	G	G	A	G	G	A	A	A	A	G	T	A	G	G	A	T
AVAQ01000041.79.1664	A	G	T	T	A	T	A	G	A	C	C	G	G	C	A	T	G	C	T	T	C	C	T	A	G	G	C	T	A	A	G	C	C	G	G	A	A	A	A	A	A	A	G	T	A	G	G	A	T
AVFJ02000001.136253.137827	A	G	T	T	A	T	A	G	A	C	G	A	G	A	A	T	A	T	T	T	C	C	T	A	G	G	C	T	A	A	G	C	C	G	G	A	A	A	A	A	A	A	G	T	A	G	G	A	T
AWOY01000116.140.1727	A	G	T	T	A	T	A	G	A	C	C	G	G	C	A	C	G	C	T	T	C	C	T	A	G	G	C	T	A	A	G	C	C	G	G	A	A	A	A	A	A	A	G	T	A	G	G	A	T
AXDQ01000020.30257.31803	A	G	T	T	A	T	A	G	A	C	C	G	G	C	A	T	G	C	T	T	C	C	T	A	G	G	C	T	A	A	G	C	C	G	G	A	A	A	A	A	A	A	G	T	A	G	G	A	T
AXDQ01000112.13190.14736	A	G	T	T	A	T	A	G	A	C	C	G	G	C	A	C	G	C	T	T	C	C	T	A	G	G	C	T	A	A	G	C	C	G	G	A	A	A	A	A	A	A	G	T	A	G	G	A	T
AXDQ01000131.15227.16773	A	G	T	T	A	T	A	G	A	C	C	G	G	C	A	C	G	C	T	T	C	C	T	A	G	G	C	T	A	A	G	C	C	G	G	A	A	A	A	A	A	A	G	T	A	G	G	A	T
AXLM01000028.119.1662	G	A	C	C	G	G	A	A	A	T	G	A	A	A	C	T	A	C	T	T	C	T	C	T	A	A	T	A	G	G	A	G	T	A	C	G	G	G	G	G	T	G	T	C	T	T	T	T	A
AXZV01000023.139.1709	A	G	T	T	A	T	A	G	A	C	C	G	G	C	A	C	G	C	T	T	C	C	T	A	G	G	C	T	A	A	G	C	C	G	G	A	A	A	A	A	A	A	G	T	A	G	G	A	T
AY324628.1.1457	G	G	T	T	G	G	T	G	G	T	C	G	G	C	A	T	G	T	C	A	T	T	C	T	A	A	T	A	G	G	A	G	T	A	C	G	G	G	G	G	A	A	G	T	A	G	G	A	T
AY675256.1.1559	A	G	T	T	A	T	A	G	A	C	C	G	G	C	A	C	G	C	T	T	C	C	T	A	G	G	C	T	A	A	G	C	C	G	G	A	A	A	A	A	A	A	G	T	A	G	G	A	T
AY735404.1.1522	A	G	T	T	A	T	A	G	A	C	C	G	G	C	A	C	G	C	T	T	C	C	T	A	G	G	C	T	A	A	G	C	C	G	G	A	A	A	A	A	A	A	G	T	A	G	G	A	T
AZET01000021.2453.4003	G	A	C	C	G	G	T	A	G	C	G	A	A	A	C	T	A	T	C	A	T	T	C	T	A	G	T	A	G	G	A	G	T	A	C	G	G	G	G	G	T	G	T	C	T	T	T	T	A
AZNM01000008.213.1755	A	A	C	C	G	G	T	G	A	T	G	G	A	A	A	T	A	C	T	A	T	T	C	T	A	A	T	A	G	G	A	G	T	A	C	G	A	G	G	G	T	G	T	C	T	T	T	T	A
AZNN01000059.213.1755	A	A	C	C	G	G	T	G	A	T	G	G	A	A	A	T	A	C	T	A	T	T	C	T	A	A	T	A	G	G	A	G	T	A	C	G	A	G	G	G	T	G	T	C	T	T	T	T	A
AZNO01000014.150.1692	A	A	C	C	G	G	T	G	A	T	G	G	A	A	A	T	A	C	T	A	T	T	C	T	A	A	T	A	G	G	A	G	T	A	C	G	G	G	G	G	T	G	T	C	T	T	T	T	A
AZRC01000054.117.1659	A	A	C	C	G	G	T	G	A	T	G	G	A	A	A	T	A	C	T	A	T	T	C	T	A	A	T	A	G	G	A	G	T	A	C	G	G	G	G	G	T	G	T	C	T	T	T	T	A
CP000413.1559153.1560731	A	A	C	C	G	G	T	A	G	C	G	A	G	A	A	T	A	T	C	A	T	T	C	T	A	A	T	A	A	G	A	G	T	A	C	G	G	G	A	G	T	G	T	C	T	T	T	T	A
CP000413.1565823.1567401	A	A	C	C	G	G	T	A	G	C	G	A	G	A	A	T	A	T	C	A	T	T	C	T	A	A	T	A	A	G	A	G	T	A	C	G	G	G	A	G	T	G	T	C	T	T	T	T	A
CP000413.1579997.1581575	A	A	C	C	G	G	T	A	G	C	G	A	G	A	A	T	A	T	C	A	T	T	C	T	A	A	T	A	A	G	A	G	T	A	C	G	G	G	A	G	T	G	T	C	T	T	T	T	A
CP000413.1786679.1788257	A	A	C	C	G	G	T	A	G	C	G	A	G	A	A	T	A	T	C	A	T	T	C	T	A	A	T	A	A	G	A	G	T	A	C	G	G	G	A	G	T	G	T	C	T	T	T	T	A
CP000413.1792194.1793772	A	A	C	C	G	G	T	A	G	C	G	A	G	A	A	T	A	T	C	A	T	T	C	T	A	A	T	A	A	G	A	G	T	A	C	G	G	G	A	G	T	G	T	C	T	T	T	T	A
CP000413.477570.479148	A	A	C	C	G	G	T	A	G	C	G	A	G	A	A	T	A	T	C	A	T	T	C	T	A	A	T	A	A	G	A	G	T	A	C	G	G	G	A	G	T	G	T	C	T	T	T	T	A
CP000705.1077760.1079328	G	G	T	T	G	G	T	G	G	T	C	A	G	C	A	T	G	T	C	A	T	T	C	T	A	A	T	A	G	G	A	G	T	A	C	G	G	G	G	G	A	A	G	T	A	G	G	A	T
CP000705.1373427.1374995	G	G	T	T	G	G	T	G	G	T	C	A	G	C	A	T	G	T	C	A	T	T	C	T	A	A	T	A	A	G	A	G	T	A	C	G	G	G	G	G	A	A	G	T	A	G	G	A	T
CP000705.177728.179296	G	G	T	T	G	G	T	G	G	T	C	A	G	C	A	T	G	T	C	A	T	T	C	T	A	A	T	A	G	G	A	G	T	A	C	G	G	G	G	G	A	A	G	T	A	G	G	A	T
CP000705.312393.313961	G	G	T	T	G	G	T	G	G	T	C	A	G	C	A	T	G	T	C	A	T	T	C	T	A	A	T	A	G	G	A	G	T	A	C	G	G	G	G	G	A	A	G	T	A	G	G	A	T
CP000705.624382.625950	G	G	T	T	G	G	T	G	G	T	C	G	G	C	A	T	G	T	C	A	T	T	C	T	A	A	T	A	G	G	A	G	T	A	C	G	G	G	G	G	A	A	G	T	A	G	G	A	T
CP000705.639563.641131	G	G	T	T	G	G	T	G	G	T	C	A	G	C	A	T	G	T	C	A	T	T	C	T	A	A	T	A	G	G	A	G	T	A	C	G	G	G	G	G	A	A	G	T	A	G	G	A	T
CP001617.1155088.1156658	A	G	T	T	A	T	A	G	A	C	C	G	G	C	A	T	G	C	T	T	C	C	T	A	G	G	C	T	A	A	G	C	C	G	G	A	A	A	A	A	A	A	G	T	A	G	G	A	T
CP001617.1985568.1987138	A	G	T	T	A	T	A	G	A	C	C	G	G	C	A	T	G	C	T	T	C	C	T	A	G	G	C	T	A	A	G	C	C	G	G	A	A	A	A	A	A	A	G	T	A	G	G	A	T
CP001617.2410113.2411683	A	G	T	T	A	T	A	G	A	C	C	G	G	C	A	T	G	C	T	T	C	C	T	A	G	G	C	T	A	A	G	C	C	G	G	A	A	A	A	A	A	A	G	T	A	G	G	A	T
CP001617.2860684.2862254	A	G	T	T	A	T	A	G	A	C	C	G	G	C	A	T	G	C	T	T	C	C	T	A	G	G	C	T	A	A	G	C	C	G	G	A	A	A	A	A	A	A	G	T	A	G	G	A	T
CP001617.484838.486408	A	G	T	T	A	T	A	G	A	C	C	G	G	C	A	T	G	C	T	T	C	C	T	A	G	G	C	T	A	A	G	C	C	G	G	A	A	A	A	A	A	A	G	T	A	G	G	A	T
CP002222.1132007.1133577	A	G	T	T	A	T	A	G	A	C	C	A	G	C	A	T	G	C	T	T	C	C	T	A	G	A	C	T	A	A	G	C	C	G	G	A	A	A	A	A	A	A	G	T	A	G	G	A	T
CP002222.1988715.1990285	A	G	T	T	A	T	A	G	A	C	C	G	G	C	A	T	G	C	T	T	C	C	T	A	G	G	C	T	A	A	G	C	C	G	G	A	A	A	A	A	A	A	G	T	A	G	G	A	T
CP002222.2469054.2470624	A	G	T	T	A	T	A	G	A	C	C	G	G	C	A	T	G	C	T	T	C	C	T	A	G	G	C	T	A	A	G	C	C	G	G	A	A	A	A	A	A	A	G	T	A	G	G	A	T
CP002222.2918612.2920182	A	G	T	T	A	T	A	G	A	C	C	G	G	C	A	C	G	C	T	T	C	C	T	A	G	G	C	T	A	A	G	C	C	G	G	A	A	A	A	A	A	A	G	T	A	G	G	A	T
CP002222.487643.489213	A	G	T	T	A	T	A	G	A	C	C	G	G	C	A	T	G	C	T	T	C	C	T	A	G	G	C	T	A	A	G	C	C	G	G	A	A	A	A	A	A	A	G	T	A	G	G	A	T
CP002844.1303953.1305517	G	G	T	T	G	G	T	G	G	T	C	A	G	C	A	T	A	T	C	A	T	T	C	T	A	A	T	A	G	G	A	G	T	A	C	G	G	G	G	G	A	A	G	T	A	G	G	A	T
CP002844.1489636.1491199	G	G	T	T	G	G	T	G	G	T	C	A	G	C	A	T	G	T	C	A	T	T	C	T	A	A	T	A	G	G	A	G	T	A	C	G	G	G	G	G	A	A	G	T	A	G	G	A	T
CP002844.1821410.1822973	G	G	T	T	A	G	T	G	G	T	C	A	G	C	A	T	G	T	C	A	T	T	C	T	A	A	T	A	G	G	A	G	T	A	C	G	G	G	G	G	A	A	G	T	A	G	G	A	T
CP002844.1843677.1845240	G	G	T	T	G	G	T	G	G	T	C	A	G	C	A	T	G	T	C	A	T	T	C	T	A	A	T	A	G	G	A	G	T	A	C	G	G	G	G	G	A	A	G	T	A	G	G	A	T
CP002844.333597.335160	G	G	T	T	G	G	T	G	G	T	C	A	G	C	A	T	G	T	C	A	T	T	C	T	A	A	T	A	G	G	A	G	T	A	C	G	G	G	G	G	A	A	G	T	A	G	G	A	T
CP002844.48176.49739	G	G	T	T	G	G	T	G	G	T	C	A	G	C	A	T	G	T	C	A	T	T	C	T	A	A	T	A	G	G	A	G	T	A	C	G	G	G	G	G	A	A	G	T	A	G	G	A	T
CP004082.1357520.1359074	A	G	T	T	A	T	A	G	A	C	C	G	G	C	A	T	G	C	T	T	C	C	T	A	G	A	C	T	A	A	G	C	C	G	G	A	A	A	A	A	A	A	G	T	A	G	G	A	T
CP004082.2259796.2261350	A	G	T	T	A	T	A	G	A	C	C	G	G	C	A	T	G	C	T	T	C	C	T	A	G	A	C	T	A	A	G	C	C	G	G	A	A	A	A	A	A	A	G	T	A	G	G	A	T
CP004082.2722109.2723663	A	G	T	T	A	T	A	G	A	C	C	G	G	C	A	T	G	C	T	T	C	C	T	A	G	A	C	T	A	A	G	C	C	G	G	A	A	A	A	A	A	A	G	T	A	G	G	A	T
CP004082.3181976.3183530	A	G	T	T	A	T	A	G	A	C	C	G	G	C	A	T	G	C	T	T	C	C	T	A	G	A	C	T	A	A	G	C	C	G	G	A	A	A	A	A	A	A	G	T	A	G	G	A	T
CP004082.731416.732970	A	G	T	T	A	T	A	G	A	C	C	G	G	C	A	T	G	C	T	T	C	C	T	A	G	A	C	T	A	A	G	C	C	G	G	A	A	A	A	A	A	A	G	T	A	G	G	A	T
CP004406.1154975.1156545	A	G	T	T	A	T	A	G	A	C	C	G	G	C	A	T	G	C	T	T	C	C	T	A	G	G	C	T	A	A	G	C	C	G	G	A	A	A	A	A	A	A	G	T	A	G	G	A	T
CP004406.1986631.1988201	A	G	T	T	A	T	A	G	A	C	C	G	G	C	A	T	G	C	T	T	C	C	T	A	G	G	C	T	A	A	G	C	C	G	G	A	A	A	A	A	A	A	G	T	A	G	G	A	T
CP004406.2411159.2412728	A	G	T	T	A	T	A	G	A	C	C	G	G	C	A	C	G	C	T	T	C	C	T	A	G	G	C	T	A	A	G	C	C	G	G	A	A	A	A	A	A	A	G	T	A	G	G	A	T
CP004406.2861721.2863291	A	G	T	T	A	T	A	G	A	C	C	G	G	C	A	C	G	C	T	T	C	C	T	A	G	G	C	T	A	A	G	C	C	G	G	A	A	A	A	A	A	A	G	T	A	G	G	A	T
CP004406.484841.486411	A	G	T	T	A	T	A	G	A	C	C	G	G	C	A	T	G	C	T	T	C	C	T	A	G	G	C	T	A	A	G	C	C	G	G	A	A	A	A	A	A	A	G	T	A	G	G	A	T
CP005942.1022854.1024408	A	G	T	T	A	T	A	G	A	C	C	G	G	C	A	T	G	C	T	T	C	C	T	A	G	G	C	T	A	A	G	C	C	G	G	A	A	A	A	A	A	A	G	T	A	G	G	A	T
CP005942.1879600.1881154	A	G	T	T	A	T	A	G	A	C	C	G	G	C	A	T	G	C	T	T	C	C	T	A	G	A	C	T	A	A	G	C	C	G	G	A	A	A	A	A	A	A	G	T	A	G	G	A	T
CP005942.2353733.2355287	A	G	T	T	A	T	A	G	A	C	C	G	G	C	A	T	G	C	T	T	C	C	T	A	G	A	C	T	A	A	G	C	C	G	G	A	A	A	A	A	A	A	G	T	A	G	G	A	T
CP005942.2767250.2768804	A	G	T	T	A	T	A	G	A	C	C	G	G	C	A	T	G	C	T	T	C	C	T	A	G	G	C	T	A	A	G	C	C	G	G	A	A	A	A	A	A	A	G	T	A	G	G	A	T
CP005942.464390.465944	A	G	T	T	A	T	A	G	A	C	C	G	G	C	A	T	G	C	T	T	C	C	T	A	G	G	C	T	A	A	G	C	C	G	G	A	A	A	G	A	A	A	G	T	A	G	G	A	T
CP006011.1358955.1360518	G	G	T	T	G	G	A	G	G	T	C	A	G	C	A	T	G	T	C	A	T	T	C	T	A	A	T	A	G	G	A	G	T	A	C	G	G	G	G	G	A	A	G	T	A	G	G	A	T
CP006011.1378152.1379715	G	G	T	T	G	G	T	G	G	T	C	G	G	C	A	T	G	T	C	A	T	T	C	T	A	A	T	A	G	G	A	G	T	A	C	G	G	G	G	G	A	A	G	T	A	G	G	A	T
CP006011.1712899.1714462	G	G	T	T	G	G	T	G	G	T	C	A	G	C	A	T	G	T	C	A	T	T	C	T	A	A	T	A	G	G	A	G	T	A	C	G	G	G	G	G	A	A	G	T	A	G	G	A	T
CP006011.1860606.1862169	G	G	T	T	G	G	T	G	G	T	C	A	G	C	A	T	G	T	C	A	T	T	C	T	A	A	T	A	G	G	A	G	T	A	C	G	G	G	G	G	A	G	G	T	A	G	G	A	T
CP006011.657839.659402	G	G	T	T	G	G	T	G	G	T	C	A	G	C	A	T	G	T	C	A	T	T	C	T	A	A	T	A	G	G	A	G	T	A	C	G	G	G	G	G	A	A	G	T	A	G	G	A	T
CP006011.947122.948685	G	G	T	T	G	G	T	G	G	T	C	G	G	C	A	T	G	T	C	A	T	T	C	T	A	A	T	A	G	G	A	G	T	A	C	G	G	G	G	G	A	A	G	T	A	G	G	A	T
CP006033.1074899.1076469	A	G	T	T	A	T	A	G	A	C	C	G	G	C	A	T	G	C	T	T	C	C	T	A	G	G	C	T	A	A	G	C	C	G	G	A	A	A	G	A	A	A	G	T	A	G	G	A	T
CP006033.1884635.1886206	A	G	T	T	A	T	A	G	A	C	C	G	G	C	A	T	G	C	T	T	C	C	T	A	G	A	C	T	A	A	G	C	C	G	G	A	A	A	A	A	A	A	G	T	A	G	G	A	T
CP006033.2356029.2357599	A	G	T	T	A	T	A	G	A	C	C	G	G	C	A	T	G	C	T	T	C	C	T	A	G	A	C	T	A	A	G	C	C	G	G	A	A	A	A	A	A	A	G	T	A	G	G	A	T
CP006033.2783115.2784686	A	G	T	T	A	T	A	G	A	C	C	G	G	C	A	T	G	C	T	T	C	C	T	A	G	A	C	T	A	A	G	C	C	G	G	A	A	A	A	A	A	A	G	T	A	G	G	A	T
CP006033.513906.515475	A	G	T	T	A	T	A	G	A	C	C	G	G	C	A	T	G	C	T	T	C	C	T	A	G	A	C	T	A	A	G	C	C	G	G	A	A	A	A	A	A	A	G	T	A	G	G	A	T
CP006603.1168659.1170255	G	G	T	T	G	G	T	G	G	T	C	A	G	C	A	T	G	T	C	A	T	T	C	T	A	A	T	A	G	G	A	G	T	A	C	G	G	A	G	G	A	A	G	T	A	G	G	A	T
CP006603.1523749.1525345	G	G	T	T	G	G	T	G	G	T	C	A	G	C	A	T	G	T	C	A	T	T	C	T	A	A	T	A	G	G	A	G	T	A	C	G	G	G	G	G	A	A	G	T	A	G	G	A	T
CP006603.203651.205247	G	G	T	T	G	G	T	G	G	T	C	A	G	C	A	T	G	T	C	A	T	T	C	T	A	A	T	A	G	G	A	G	T	A	C	G	G	A	G	G	A	A	G	T	A	G	G	A	T
CP006603.346875.348471	G	G	T	T	G	G	T	G	G	T	C	A	G	C	A	T	G	T	C	A	T	T	C	T	A	A	T	A	G	G	A	G	T	A	C	G	G	G	G	G	A	A	G	T	A	G	G	A	T
CP006603.663092.664688	G	G	T	T	G	G	T	G	G	T	C	G	G	C	A	T	G	T	C	A	T	T	C	T	A	A	T	A	G	G	A	G	T	A	C	G	G	G	G	G	A	A	G	T	A	G	G	A	T
CP006603.682158.683754	G	G	T	T	G	G	T	G	G	T	C	G	G	C	A	T	G	T	C	A	T	T	C	T	A	A	T	A	G	G	A	G	T	A	C	G	G	G	G	G	A	A	G	T	A	G	G	A	T
CP010528.1169485.1171070	A	G	T	T	A	T	A	G	A	C	C	G	G	C	A	C	G	C	T	T	C	C	T	A	G	G	C	T	A	A	G	C	C	G	G	A	A	A	A	A	A	A	G	T	A	G	G	A	T
CP011769.1010671.1012246	A	G	T	T	A	T	A	G	A	C	C	G	G	C	A	C	G	C	T	T	C	C	T	A	G	G	C	T	A	A	G	C	C	G	G	A	A	A	A	A	A	A	G	T	A	G	G	A	T
CP011769.2325534.2327109	A	G	T	T	A	T	A	G	A	C	C	G	G	C	A	T	G	C	T	T	C	C	T	A	G	G	C	T	A	A	G	C	C	G	G	A	A	A	A	A	A	A	G	T	A	G	G	A	T
CP012122.2914284.2915857	A	G	T	T	A	T	A	G	A	C	C	G	G	C	A	C	G	C	T	T	C	C	T	A	G	G	C	T	A	A	G	C	C	G	G	A	A	A	A	A	A	A	G	T	A	G	G	A	T
CP012343.348330.349905	A	G	T	T	A	T	A	G	A	C	C	G	G	C	A	C	G	C	T	T	C	C	T	A	G	G	C	T	A	A	G	C	C	G	G	A	A	A	A	A	A	A	G	T	A	G	G	A	T
CP012650.2881875.2883450	A	G	T	T	A	T	A	G	A	C	C	G	G	C	A	T	G	C	T	T	C	C	T	A	G	G	C	T	A	A	G	C	C	G	G	A	A	A	A	A	A	A	G	T	A	G	G	A	T
CP013749.1035353.1036928	A	G	T	T	A	T	A	G	A	C	C	G	G	C	A	C	G	C	T	T	C	C	T	A	G	G	C	T	A	A	G	C	C	G	G	A	A	A	A	A	A	A	G	T	A	G	G	A	T
CP013749.193969.195544	A	G	T	T	A	T	A	G	A	C	C	G	G	C	A	T	G	C	T	T	C	C	T	A	G	G	C	T	A	A	G	C	C	G	G	A	A	A	A	A	A	A	G	T	A	G	G	A	T
CP013753.1862056.1863631	A	G	T	T	A	T	A	G	A	C	C	G	G	C	A	T	G	C	T	T	C	C	T	A	G	G	C	T	A	A	G	C	C	G	G	A	A	A	A	A	A	A	G	T	A	G	G	A	T
CP014780.1180255.1181830	A	G	T	T	A	T	A	G	A	C	C	G	G	C	A	C	G	C	T	T	C	C	T	A	G	G	C	T	A	A	G	C	C	G	G	A	A	A	A	A	A	A	G	T	A	G	G	A	T
CP014780.2475075.2476650	A	G	T	T	A	T	A	G	A	C	C	G	G	C	A	C	G	C	T	T	C	C	T	A	G	G	C	T	A	A	G	C	C	G	G	A	A	A	A	A	A	A	G	T	A	G	G	A	T
CP014780.492234.493809	A	G	T	T	A	T	A	G	A	C	C	G	G	C	A	T	G	T	T	T	C	C	T	A	G	G	C	T	A	A	G	C	C	G	G	A	A	A	A	A	A	A	G	T	A	G	G	A	T
CP015126.1170520.1172036	A	G	T	T	A	T	A	G	A	T	C	G	G	C	A	T	G	C	T	A	C	C	T	A	A	G	C	T	A	G	G	C	C	A	G	A	A	A	A	A	A	A	G	T	A	G	G	A	T
CP015126.485441.487016	A	G	T	T	A	T	A	G	A	C	C	G	G	C	A	T	G	C	T	T	C	C	T	A	G	G	C	T	A	A	G	C	C	G	G	A	A	A	A	A	A	A	G	T	A	G	G	A	T
CP015308.13654.15218	A	G	T	T	A	T	A	G	A	C	C	G	G	C	A	T	G	C	T	T	C	C	T	A	G	G	C	T	A	A	G	C	C	G	G	A	A	A	A	A	A	A	G	T	A	G	G	A	T
CP015308.2210820.2212384	A	G	T	T	A	T	A	G	A	C	C	G	G	C	A	C	G	C	T	T	C	C	T	A	G	G	C	T	A	A	G	C	C	G	G	A	A	A	A	A	A	A	G	T	A	G	G	A	T
CP015857.487400.488975	A	G	T	T	A	T	A	G	A	C	C	G	G	C	A	T	G	C	T	T	C	C	T	A	G	A	C	T	A	A	G	C	C	G	G	A	A	A	A	A	A	A	G	T	A	G	G	A	T
CP015857.7398.8973	A	G	T	T	A	T	A	G	A	C	C	G	G	C	A	C	G	C	T	T	C	C	T	A	G	G	C	T	A	A	G	C	C	G	G	A	A	A	A	A	A	A	G	T	A	G	G	A	T
CP015966.1373739.1375314	A	G	T	T	A	T	A	G	A	C	C	G	G	C	A	C	G	C	T	T	C	C	T	A	G	G	C	T	A	A	G	C	C	G	G	A	A	A	A	A	A	A	G	T	A	G	G	A	T
CP015966.2805828.2807403	A	G	T	T	A	T	A	G	A	C	C	G	G	C	A	T	G	C	T	T	C	C	T	A	G	A	C	T	A	A	G	C	C	G	G	A	A	A	A	A	A	A	G	T	A	G	G	A	T
CP015966.51425.53000	A	G	T	T	A	T	A	G	A	C	C	G	G	C	A	T	G	C	T	T	C	C	T	A	G	A	C	T	A	A	G	C	C	G	G	A	A	A	A	A	A	A	G	T	A	G	G	A	T
CP016071.1527661.1529236	A	G	T	T	A	T	A	G	A	C	C	G	G	C	A	T	G	C	T	T	C	C	T	A	G	A	C	T	A	A	G	C	C	G	G	A	A	A	A	A	A	A	G	T	A	G	G	A	T
CP016071.1964602.1966177	A	G	T	T	A	T	A	G	A	C	C	G	G	C	A	T	G	C	T	T	C	C	T	A	G	A	C	T	A	A	G	C	C	G	G	A	A	A	A	A	A	A	G	T	A	G	G	A	T
CP017354.1107528.1109103	A	G	T	T	A	T	A	G	A	C	C	A	G	C	A	T	G	C	T	T	C	C	T	A	G	A	C	T	A	A	G	C	C	G	G	A	A	A	A	A	A	A	G	T	A	G	G	A	T
CP017354.501805.503380	A	G	T	T	A	T	A	G	A	C	C	G	G	C	A	C	G	C	T	T	C	C	T	A	G	G	C	T	A	A	G	C	C	G	G	A	A	A	A	A	A	A	G	T	A	G	G	A	T
CP017363.1107528.1109103	A	G	T	T	A	T	A	G	A	C	C	A	G	C	A	T	G	C	T	T	C	C	T	A	G	A	C	T	A	A	G	C	C	G	G	A	A	A	A	A	A	A	G	T	A	G	G	A	T
CP017379.2400406.2401981	A	G	T	T	A	T	A	G	A	C	C	G	G	C	A	C	G	C	T	T	C	C	T	A	G	G	C	T	A	A	G	C	C	G	G	A	A	A	A	A	A	A	G	T	A	G	G	A	T
CP017379.481691.483266	A	G	T	T	A	T	A	G	A	C	C	G	G	C	A	C	G	C	T	T	C	C	T	A	G	G	C	T	A	A	G	C	C	G	G	A	A	A	A	A	A	A	G	T	A	G	G	A	T
CP017954.1434155.1435730	A	G	T	T	A	T	A	G	A	C	C	G	G	C	A	T	G	C	T	T	C	C	T	A	G	G	C	T	A	A	G	C	C	G	G	A	A	A	G	A	A	A	G	T	A	G	G	A	T
CP017954.582280.583855	A	G	T	T	A	T	A	G	A	C	C	G	G	C	A	T	G	C	T	T	C	C	T	A	G	A	C	T	A	A	G	C	C	G	G	A	A	A	A	A	A	A	G	T	A	G	G	A	T
CP018209.1278076.1279622	A	G	T	T	A	T	A	G	A	C	C	G	G	C	A	C	G	C	T	T	C	C	T	A	G	G	C	T	A	A	G	C	C	G	G	A	A	A	A	A	A	A	G	T	A	G	G	A	T
CP018209.1665696.1667242	A	G	T	T	A	T	A	G	A	C	C	G	G	C	A	C	G	C	T	T	C	C	T	A	G	G	C	T	A	A	G	C	C	G	G	A	A	A	A	A	A	A	G	T	A	G	G	A	T
CP018209.2492077.2493623	A	G	T	T	A	T	A	G	A	C	C	G	G	C	A	C	G	C	T	T	C	C	T	A	G	G	C	T	A	A	G	C	C	G	G	A	A	A	A	A	A	A	G	T	A	G	G	A	T
CP018209.3134107.3135653	A	G	T	T	A	T	A	G	A	C	C	G	G	C	A	T	G	C	T	T	C	C	T	A	G	A	C	T	A	A	G	C	C	G	G	A	A	A	A	A	A	A	G	T	A	G	G	A	T
CP018209.814359.815905	A	G	T	T	A	T	A	G	A	C	C	G	G	C	A	C	G	C	T	T	C	C	T	A	G	G	C	T	A	A	G	C	C	G	G	A	A	A	A	A	A	A	G	T	A	G	G	A	T
CP018809.1347636.1349206	G	A	C	C	G	G	T	G	A	T	G	G	A	A	A	T	A	C	T	A	T	T	C	T	A	A	T	A	G	G	A	G	T	A	C	G	A	G	G	G	T	G	T	C	T	T	T	T	A
CP018809.253324.254894	G	A	C	C	G	G	T	G	A	T	G	G	A	A	A	T	A	C	T	A	T	T	C	T	A	A	T	A	G	G	A	G	T	A	C	G	A	G	G	G	T	G	T	C	T	T	T	T	A
CP019722.2439294.2440869	A	G	T	T	A	T	A	G	A	C	C	G	G	C	A	C	G	C	T	T	C	C	T	A	G	G	C	T	A	A	G	C	C	G	G	A	A	A	A	A	A	A	G	T	A	G	G	A	T
CP019722.487692.489267	A	G	T	T	A	T	A	G	G	C	C	G	G	C	A	C	G	C	T	T	C	C	T	A	G	G	C	T	A	A	G	C	C	G	G	A	A	A	A	A	A	A	G	T	A	G	G	A	T
CP020816.2947122.2948668	A	G	T	T	A	T	A	G	A	C	C	G	G	C	A	C	G	C	T	T	C	C	T	A	G	G	C	T	A	A	G	C	C	G	G	A	A	A	A	A	A	A	G	T	A	G	G	A	T
CP020816.487847.489393	A	G	T	T	A	T	A	G	A	C	C	G	G	C	A	T	G	C	T	T	C	C	T	A	G	G	C	T	A	A	G	C	C	G	G	A	A	A	A	A	A	A	G	T	A	G	G	A	T
CP020861.1104043.1105618	A	G	T	T	A	T	A	G	A	C	C	G	G	C	A	C	G	C	T	T	C	C	T	A	G	G	T	T	A	A	G	C	C	G	G	A	A	A	A	A	A	A	G	T	A	G	G	A	T
CP020861.479508.481083	A	G	T	T	A	T	A	G	A	C	C	G	G	C	A	T	G	C	T	T	C	C	T	A	G	G	T	T	A	A	G	C	C	G	G	A	A	A	A	A	A	A	G	T	A	G	G	A	T
D79210.1.1519	A	G	T	T	A	T	A	G	A	C	C	G	G	C	A	C	G	C	T	T	C	C	T	A	G	G	C	T	A	A	G	C	C	G	G	A	A	A	A	A	A	A	G	T	A	G	G	A	T
DD363213.1.1546	A	G	T	T	A	T	A	G	A	C	C	G	G	C	A	C	G	C	T	T	C	C	T	A	G	G	C	T	A	A	G	C	C	G	G	A	A	A	A	A	A	A	G	T	A	G	G	A	T
DI173245.5.1283	A	A	T	T	G	G	T	G	A	T	C	G	G	C	A	T	G	C	T	A	C	T	C	T	G	A	C	A	A	G	A	C	C	G	G	G	A	A	A	G	A	A	T	T	A	T	G	A	T
DI183226.4.1474	A	G	T	T	A	T	A	G	A	C	C	G	G	C	A	C	G	C	T	T	C	C	T	A	G	G	C	T	A	A	G	C	C	G	G	A	A	A	A	A	A	A	G	T	A	G	G	A	T
DI185298.2.1474	A	G	T	T	A	T	A	G	A	C	C	G	G	C	A	T	G	C	T	T	C	C	T	A	G	A	C	T	A	A	G	C	C	G	G	A	A	A	A	A	A	A	G	T	A	G	G	A	T
DI402002.2.1482	A	G	T	T	A	T	A	G	A	C	C	G	G	C	A	T	G	C	T	T	C	C	T	A	G	A	C	T	A	A	G	C	C	G	G	A	A	A	A	A	A	A	G	T	A	G	G	A	T
DI411443.7.1532	A	G	T	T	A	T	A	G	A	C	C	G	G	C	A	C	G	C	T	T	C	C	T	A	G	G	C	T	A	A	G	C	C	G	G	A	A	A	A	A	A	A	G	T	A	G	G	A	T
DM204526.13.1555	A	G	T	T	A	T	A	G	A	C	C	G	G	C	A	T	G	C	T	T	C	C	T	A	G	G	C	T	A	A	G	C	C	G	G	A	A	A	A	A	A	A	G	T	A	G	G	A	T
DM476471.1.1547	A	G	T	T	A	T	A	G	A	C	C	G	G	C	A	C	G	C	T	T	C	C	T	A	G	G	C	T	A	A	G	C	C	G	G	A	A	A	A	A	A	A	G	T	A	G	G	A	T
DM476472.1.1547	A	G	T	T	A	T	A	G	A	C	C	G	G	C	A	C	G	C	T	T	C	C	T	A	G	G	C	T	A	A	G	C	C	G	G	A	A	A	A	A	A	A	G	T	A	G	G	A	T
DM476473.1.1547	A	G	T	T	A	T	A	G	A	C	C	G	G	C	A	T	G	C	T	T	C	C	T	A	G	G	C	T	A	A	G	C	C	G	G	A	A	A	A	A	A	A	G	T	A	G	G	A	T
DM476474.1.1547	A	G	T	T	A	T	A	G	A	C	C	G	G	C	A	C	G	C	T	T	C	C	T	A	G	G	C	T	A	A	G	C	C	G	G	A	A	A	A	A	A	A	G	T	A	G	G	A	T
DQ316398.1.1518	G	A	C	C	G	G	A	A	A	T	G	A	A	A	C	T	A	C	T	T	C	T	C	T	A	A	T	A	G	G	A	G	T	A	C	G	G	G	G	G	T	G	T	C	T	T	T	T	A
DQ317604.1.1517	G	A	C	C	G	G	A	A	A	T	G	A	A	A	C	T	A	C	T	T	C	T	C	T	A	A	T	A	G	G	A	G	T	A	C	G	G	G	G	G	T	G	T	C	T	T	T	T	A
DQ317605.1.1526	A	A	C	C	G	G	T	A	G	C	G	G	G	A	A	T	A	T	C	A	T	T	C	T	A	A	T	A	A	G	A	G	T	A	C	G	G	G	A	G	T	G	T	C	T	T	T	T	A
DQ996277.1.1488	A	G	T	T	A	T	A	G	A	C	C	G	G	C	A	T	G	C	T	T	C	C	T	A	G	G	C	T	A	A	G	C	C	G	G	A	A	A	A	A	A	A	G	T	A	G	G	A	T
EF120374.1.1550	G	A	C	C	G	G	A	A	A	T	G	A	A	A	C	T	A	C	T	T	C	T	C	T	A	A	T	A	G	G	A	G	T	A	C	G	G	G	G	G	T	G	T	C	T	T	T	T	A
EF412975.1.1538	G	G	T	T	G	G	T	G	G	T	C	A	G	C	A	T	G	T	C	A	T	T	C	T	A	A	T	A	G	G	A	G	T	A	C	G	G	G	G	G	A	A	G	T	A	T	G	A	T
EF420763.1.1328	A	G	T	T	A	T	A	G	A	C	C	G	G	C	A	T	G	C	T	T	C	C	T	A	G	G	C	T	A	A	G	C	C	G	G	A	A	A	A	A	A	A	G	T	T	G	G	A	T
EU074830.1.1469	A	G	T	T	A	T	A	G	A	C	C	G	G	C	A	C	G	C	T	T	C	C	T	A	G	G	C	T	A	A	G	C	C	G	G	A	A	A	A	A	A	A	G	T	A	G	G	A	T
EU074834.1.1462	A	G	T	T	A	T	A	G	A	C	C	G	G	C	A	C	G	C	T	T	C	C	T	A	G	G	C	T	A	A	G	C	C	G	G	A	A	A	A	A	A	A	G	T	A	G	G	A	T
EU273821.1.1627	A	G	T	T	A	T	A	G	A	C	C	G	G	C	A	C	G	C	T	T	C	C	T	A	G	G	C	T	A	A	G	C	C	G	G	A	A	A	A	A	A	A	G	T	A	G	G	A	T
EU381121.1.1433	G	G	T	T	G	G	T	G	G	T	C	A	G	C	A	T	G	T	C	A	T	T	C	T	A	A	T	A	G	G	A	G	T	A	C	G	G	G	G	G	A	A	G	T	A	G	G	A	T
EU394679.1.1571	G	G	T	T	G	G	T	G	G	T	C	A	G	C	A	T	G	T	C	A	T	T	C	T	A	A	T	A	G	G	A	G	T	A	C	G	G	G	G	G	A	A	G	T	A	G	G	A	T
EU559595.1.1562	G	A	C	C	G	G	A	A	A	T	G	A	A	A	C	T	A	C	T	T	C	T	C	T	A	A	T	A	G	G	A	G	T	A	C	G	G	G	G	G	T	G	T	C	T	T	T	T	A
EU559597.1.1563	A	A	C	C	G	G	T	G	A	T	G	G	A	A	A	T	A	C	T	A	T	T	C	T	A	A	T	A	G	G	A	G	T	A	C	G	G	G	G	G	T	A	T	C	T	T	T	T	T
EU559601.1.1567	A	A	C	C	G	G	T	G	A	T	G	G	A	A	A	T	A	C	T	A	T	T	C	T	A	A	T	A	G	G	A	G	T	A	C	G	G	G	G	G	T	G	T	C	T	T	T	T	A
EU621849.1.1559	A	G	T	T	A	T	A	G	A	C	C	G	G	C	A	T	G	C	T	T	C	C	T	A	G	A	C	T	A	A	G	C	C	G	G	A	A	A	A	A	A	A	G	T	A	G	G	A	T
EU626009.1.1470	A	G	T	T	A	T	A	G	A	C	C	G	G	C	A	C	G	C	T	T	C	C	T	A	G	G	C	T	A	A	G	C	C	G	G	A	A	A	A	A	A	A	G	T	A	G	G	A	T
EU626010.1.1472	A	G	T	T	A	T	A	G	A	C	C	G	G	C	A	T	G	C	T	T	C	C	T	A	G	G	C	T	A	A	G	C	C	G	G	A	A	A	A	A	A	A	G	T	A	G	G	A	T
FJ211392.1.1439	A	G	T	T	A	T	A	G	A	C	C	G	G	C	A	T	G	C	T	T	C	C	T	A	G	G	C	T	A	A	G	C	C	G	G	A	A	A	A	A	A	A	G	T	A	G	G	A	T
FJ532361.1.1534	A	G	T	T	A	T	A	G	A	C	C	G	G	C	A	C	G	C	T	T	C	C	T	T	G	A	C	A	G	A	G	C	C	G	G	A	A	A	A	A	A	A	G	T	A	G	G	A	T
FJ749683.1.1468	A	G	T	T	A	T	A	G	A	C	C	G	G	C	A	T	G	C	T	T	C	C	T	A	G	G	C	T	A	A	G	C	C	G	G	A	A	A	A	A	A	A	G	T	A	G	G	A	T
FJ749770.1.1436	A	G	T	T	A	T	A	G	A	C	C	G	G	C	A	T	G	C	T	T	C	C	T	A	G	G	C	T	A	A	G	C	C	G	G	A	A	A	A	A	A	A	G	T	A	G	G	A	T
FJ749884.1.1440	A	G	T	T	A	T	A	G	A	C	C	G	G	C	A	T	G	C	T	T	C	C	T	A	G	G	C	T	A	A	G	C	C	G	G	A	A	A	A	A	A	A	G	T	A	G	G	A	T
FJ751793.1.1462	A	G	T	T	A	T	A	G	A	C	C	G	G	C	A	T	G	C	T	T	C	C	T	A	G	G	C	T	A	A	G	C	C	G	G	A	A	A	A	A	A	A	G	T	A	G	G	A	T
FJ915718.1.1475	A	G	T	T	A	T	A	G	A	C	C	G	G	C	A	T	G	C	T	T	C	C	T	A	G	G	C	T	A	A	G	C	C	G	G	A	A	A	A	A	A	A	G	T	A	G	G	A	T
FJ915781.1.1444	A	G	T	T	A	T	A	G	A	C	C	G	G	C	A	T	G	C	T	T	C	C	T	A	G	G	C	T	A	A	G	C	C	G	G	A	A	A	A	A	A	A	G	T	A	G	G	A	T
FJ915797.1.1459	A	G	T	T	A	T	A	G	A	C	C	G	G	C	A	T	G	C	T	T	C	C	T	A	G	A	C	T	A	A	G	C	C	G	G	A	A	A	A	A	A	A	G	T	A	G	G	A	T
FJ915814.1.1445	A	G	T	T	A	T	A	G	A	C	C	G	G	C	A	T	G	C	T	T	C	C	T	A	G	G	C	T	A	A	G	C	C	G	G	A	A	A	A	A	A	A	G	T	A	G	G	A	T
FKLQ01000029.41.1587	A	G	T	T	A	T	A	G	A	C	C	G	G	C	A	T	G	C	T	T	C	C	T	A	G	G	C	T	A	A	G	C	C	G	G	A	A	A	A	A	A	A	G	T	A	G	G	A	T
FKLQ01000037.964.2510	A	G	T	T	A	T	A	G	A	C	C	G	G	C	A	T	G	C	T	T	C	C	T	A	G	G	C	T	A	A	G	C	C	G	G	A	A	A	A	A	A	A	G	T	A	G	G	A	T
FN252881.1.1541	A	G	T	T	A	T	A	A	A	C	C	G	G	C	A	C	G	C	T	T	C	C	T	A	G	A	C	T	A	A	G	C	C	G	G	A	A	A	A	A	A	A	G	T	A	G	G	A	T
FN692037.1669931.1671482	G	A	C	C	G	G	A	A	A	T	G	A	A	A	C	T	A	C	T	T	C	T	C	T	A	A	T	A	G	G	A	G	T	A	C	G	G	G	G	G	T	G	T	C	T	T	T	T	A
FN692037.427906.429457	G	A	C	C	G	G	A	A	A	T	G	A	A	A	C	T	A	C	T	T	C	T	C	T	A	A	T	A	G	G	A	G	T	A	C	G	G	G	G	G	T	G	T	C	T	T	T	T	A
FN692037.445456.447007	G	A	C	C	G	G	A	A	A	T	G	A	A	A	C	T	A	C	T	T	C	T	C	T	A	A	T	A	G	G	A	G	T	A	C	G	G	G	G	G	T	G	T	C	T	T	T	T	A
FN692037.62524.64075	G	A	C	C	G	G	A	A	A	T	G	A	A	A	C	T	A	C	T	T	C	T	C	T	A	A	T	A	G	G	A	G	T	A	C	G	G	G	G	G	T	G	T	C	T	T	T	T	A
FR683088.1.1516	G	A	C	C	G	G	A	A	A	T	G	A	A	A	C	T	A	C	T	T	C	T	C	T	A	A	T	A	G	G	A	G	T	A	C	G	G	G	G	G	T	G	T	C	T	T	T	T	A
FR745401.1.1559	A	G	T	T	A	T	A	G	A	C	C	G	G	C	A	T	G	C	T	T	C	C	T	A	G	G	C	T	A	A	G	C	C	G	G	A	A	A	A	A	A	A	G	T	A	G	G	A	T
FR775893.1.1527	A	G	T	T	A	T	A	G	A	C	C	G	G	C	A	T	G	C	T	T	C	C	T	A	G	G	C	T	A	A	G	C	C	G	G	A	A	A	A	A	A	A	G	T	A	G	G	A	T
FW374743.1.1547	A	G	T	T	A	T	A	G	A	C	C	G	G	C	A	C	G	C	T	T	C	C	T	A	G	G	C	T	A	A	G	C	C	G	G	A	A	A	A	A	A	A	G	T	A	G	G	A	T
FW374744.1.1547	A	G	T	T	A	T	A	G	A	C	C	G	G	C	A	C	G	C	T	T	C	C	T	A	G	G	C	T	A	A	G	C	C	G	G	A	A	A	A	A	A	A	G	T	A	G	G	A	T
FW374745.1.1547	A	G	T	T	A	T	A	G	A	C	C	G	G	C	A	T	G	C	T	T	C	C	T	A	G	G	C	T	A	A	G	C	C	G	G	A	A	A	A	A	A	A	G	T	A	G	G	A	T
FW374746.1.1547	A	G	T	T	A	T	A	G	A	C	C	G	G	C	A	C	G	C	T	T	C	C	T	A	G	G	C	T	A	A	G	C	C	G	G	A	A	A	A	A	A	A	G	T	A	G	G	A	T
GQ131151.1.1474	A	G	T	T	A	T	A	G	A	C	C	G	G	C	A	T	G	C	T	T	C	C	T	A	G	G	C	T	A	A	G	C	C	G	G	A	A	A	A	A	A	A	G	T	A	G	G	A	T
GQ131205.1.1400	A	G	T	T	G	G	A	G	G	T	C	G	G	C	A	T	A	C	T	T	T	T	T	T	G	G	T	A	G	A	G	C	T	G	G	G	A	G	G	G	A	A	G	T	A	G	G	A	T
GQ131219.1.1474	A	G	T	T	A	T	A	G	A	C	C	G	G	C	A	T	G	C	T	T	C	C	T	A	G	G	C	T	A	A	G	C	C	G	G	A	A	A	A	A	A	A	G	T	A	G	G	A	T
GQ231436.1.1471	G	G	T	T	G	G	T	G	G	T	C	A	G	C	A	T	G	T	C	A	T	T	C	T	A	A	T	A	G	G	A	G	T	A	C	G	G	G	G	G	A	A	G	T	A	G	G	A	T
GQ461602.1.1475	A	G	T	T	A	T	A	G	A	C	C	G	G	C	A	T	G	C	T	T	C	C	T	A	G	G	C	T	A	A	G	C	C	G	G	A	A	A	A	A	A	A	G	T	A	G	G	A	T
GQ900597.1.1424	A	G	T	T	A	T	A	G	A	C	C	G	G	C	A	C	G	C	T	T	C	C	T	A	G	G	C	T	A	A	G	C	C	G	G	A	A	A	A	A	A	A	G	T	A	G	G	A	T
GQ900603.1.1415	A	G	T	T	A	T	A	G	A	C	C	G	G	C	A	T	G	C	T	T	C	C	T	A	G	G	C	T	A	A	G	C	C	G	G	A	A	A	A	A	A	A	G	T	A	G	G	A	T
GQ900604.1.1420	A	G	T	T	A	T	A	G	A	C	C	G	G	C	A	T	G	C	T	T	C	C	T	A	G	G	C	T	A	A	G	C	C	G	G	A	A	A	A	A	A	A	G	T	A	G	G	A	T
GQ900605.1.1423	A	G	T	T	A	T	A	G	A	C	C	G	G	C	A	T	G	C	T	T	C	C	T	A	G	G	C	T	A	A	G	C	C	G	G	A	A	A	A	A	A	A	G	T	A	G	G	A	T
GQ900606.1.1418	A	G	T	T	A	T	A	G	A	C	C	G	G	C	A	T	G	C	T	T	C	C	T	A	G	G	C	T	A	A	G	C	C	G	G	A	A	A	A	A	A	A	G	T	A	G	G	A	T
GQ900607.1.1416	A	G	T	T	A	T	A	G	A	C	C	G	G	C	A	T	G	C	T	T	C	C	T	A	G	G	C	T	A	A	G	C	C	G	G	A	A	A	A	A	A	A	G	T	A	G	G	A	T
GU125506.1.1474	A	G	T	T	A	T	A	G	A	C	C	G	G	C	A	C	G	C	T	T	C	C	T	A	G	G	C	T	A	A	G	C	C	G	G	A	A	A	A	A	A	A	G	T	A	G	G	A	T
GU269544.1.1452	A	G	T	T	G	G	T	A	A	C	C	A	G	A	A	T	G	C	T	A	C	C	T	T	G	G	C	A	G	A	A	C	C	G	G	G	A	G	A	G	A	A	T	T	A	G	G	A	T
GU290217.1.1474	A	G	T	T	A	T	A	G	A	C	C	G	G	C	A	C	G	C	T	T	C	C	T	A	G	G	C	T	A	A	G	C	C	G	G	A	A	A	A	A	A	A	G	T	A	G	G	A	T
GU299081.1.1480	A	G	T	T	A	T	A	G	A	C	C	G	G	C	A	T	G	C	T	T	C	C	T	A	G	G	C	T	A	A	G	C	C	G	G	A	A	A	A	A	A	A	G	T	A	G	G	A	T
HE573914.1.1529	A	A	C	C	G	G	T	A	G	C	G	G	G	A	A	T	A	T	C	A	T	T	C	T	A	A	T	A	A	G	A	G	T	A	C	G	G	G	A	G	T	G	T	C	T	T	T	T	A
HE573916.1.1560	G	G	C	T	G	G	T	A	A	T	C	G	A	A	C	T	G	C	T	A	T	C	T	T	A	A	T	A	G	A	G	C	T	A	G	G	A	A	G	G	A	A	G	T	T	T	G	T	T
HF562938.1.1464	A	G	T	T	A	T	A	G	A	C	C	G	G	C	A	C	G	C	T	T	C	C	T	A	G	G	C	T	A	A	G	C	C	G	G	A	A	A	A	A	A	A	G	T	A	G	G	A	T
HF571129.1.1494	A	G	T	T	A	T	A	G	A	C	C	G	G	C	A	T	G	C	T	T	C	C	T	A	G	G	C	T	A	A	G	C	C	G	G	A	A	A	A	A	A	A	G	T	A	G	G	A	T
HG328248.1.1531	A	G	T	T	A	T	A	G	A	C	C	G	G	C	A	C	G	C	T	T	C	C	T	A	G	G	C	T	A	A	G	C	C	G	G	A	A	A	A	G	A	A	G	T	A	G	G	A	T
HG328249.1.1485	A	G	T	T	A	T	A	G	A	C	C	G	G	C	A	T	G	C	T	T	C	C	T	A	G	G	C	T	A	A	G	C	C	G	G	A	A	A	A	A	A	A	G	T	A	G	G	A	T
HG328250.1.1439	A	G	T	T	A	T	A	G	A	C	C	G	G	C	A	C	G	C	T	T	C	C	T	A	G	G	C	T	A	A	G	C	C	G	G	A	A	A	A	A	A	A	G	T	A	G	G	A	T
HG328251.1.1393	A	G	T	T	A	T	A	G	A	C	C	G	G	C	A	T	G	C	T	T	C	C	T	A	G	G	C	T	A	A	G	C	C	G	G	A	A	A	A	A	A	A	G	T	A	G	G	A	T
HG328252.1.1392	A	G	T	T	A	T	A	G	A	C	C	G	G	C	A	C	G	C	T	T	C	C	T	A	G	G	C	T	A	A	G	C	C	G	G	A	A	A	A	A	A	A	G	T	A	G	G	A	T
HG798415.1.1315	A	G	T	C	G	T	A	G	A	C	C	G	G	C	A	T	A	C	T	T	C	C	T	A	G	G	C	T	A	G	G	C	C	A	G	A	A	A	A	A	A	A	G	T	A	G	G	A	T
HM218397.1.1494	G	G	T	T	G	G	T	G	G	T	C	A	G	C	A	C	G	T	C	A	T	T	C	T	A	A	T	A	G	G	A	G	T	A	C	G	G	G	G	G	A	A	G	T	A	G	G	A	T
HM753266.1.1487	A	G	T	T	A	T	A	G	A	C	C	G	G	C	A	C	G	C	T	T	C	C	T	A	G	G	C	T	A	A	G	C	C	G	G	A	A	A	A	A	A	A	G	T	A	G	G	A	T
HQ259238.1.1459	A	G	C	T	A	T	A	G	A	C	C	G	G	C	A	T	G	C	T	T	C	C	T	A	G	A	C	T	A	A	G	C	C	G	G	A	A	A	A	A	A	A	G	T	A	G	G	A	T
HQ259243.1.1475	A	G	T	T	A	T	A	G	A	C	C	G	G	C	A	T	G	C	T	T	C	C	T	A	G	G	C	T	A	A	G	C	C	G	G	A	A	A	A	A	A	A	G	T	A	G	G	A	T
HQ716720.1.1496	G	A	C	C	G	G	A	A	A	T	G	A	A	A	C	T	A	C	T	T	C	T	C	T	A	A	T	A	G	G	A	G	T	A	C	G	G	G	G	G	T	G	T	C	T	T	T	T	A
HQ828142.1.1491	A	G	T	T	A	T	A	G	A	C	C	G	G	C	A	T	G	C	T	T	C	C	T	A	G	G	C	T	A	A	G	C	C	G	G	A	A	A	A	A	A	A	G	T	A	G	G	A	T
HQ853454.1.1505	A	G	T	T	A	T	A	G	A	C	C	G	G	C	A	T	G	C	T	T	C	C	T	A	G	G	C	T	A	A	G	C	C	G	G	A	A	A	A	A	A	A	G	T	A	G	G	A	T
HV538980.1.1520	A	A	C	C	G	G	T	A	G	C	G	G	G	A	A	T	A	T	C	A	T	T	C	T	A	A	T	A	A	G	A	G	T	A	C	G	G	G	A	G	T	G	T	T	T	T	T	T	A
HW832189.118.1493	A	G	T	T	A	T	A	G	A	C	G	A	G	A	A	T	A	T	C	A	T	T	C	T	A	A	T	A	A	G	A	G	T	A	C	G	G	G	A	G	T	G	T	C	T	T	T	T	A
HZ485830.10.1552	A	A	C	C	G	G	T	G	A	T	G	G	A	A	A	T	A	C	T	A	T	T	C	T	A	A	T	A	G	G	A	G	T	A	C	G	A	G	G	G	T	G	T	C	T	T	T	T	A
JC365352.2.1486	A	G	T	T	A	T	A	G	A	C	C	G	G	C	A	T	G	C	T	T	C	C	T	A	G	A	C	T	A	A	G	C	C	G	G	A	A	A	A	A	A	A	G	T	A	G	G	A	T
JF417991.1.1559	A	G	T	T	A	T	A	G	A	C	C	G	G	C	A	C	G	C	T	T	C	C	T	A	G	G	C	T	A	A	G	C	C	G	G	A	A	A	A	A	A	A	G	T	A	G	G	A	T
JF906175.1.1514	A	G	T	T	A	T	A	G	A	C	C	G	G	C	A	T	G	C	T	T	C	C	T	A	G	G	C	T	A	A	G	C	C	G	G	A	A	A	A	A	A	A	G	T	A	G	G	A	T
JF927768.1.1451	G	G	T	C	G	G	A	G	G	C	C	G	G	C	C	T	G	C	T	T	C	T	C	T	A	A	T	A	A	G	A	G	T	A	C	G	G	G	G	G	A	A	G	T	A	G	G	A	T
JF965384.1.1477	A	G	T	T	A	T	A	G	A	C	C	G	G	C	A	T	G	C	T	T	C	C	T	A	G	A	C	T	A	A	G	C	C	G	G	A	A	A	A	A	A	A	G	T	A	G	G	A	T
JF965388.1.1496	A	G	T	T	A	T	A	G	A	C	C	G	G	C	A	T	G	C	T	T	C	C	T	A	G	G	C	T	A	A	G	C	C	G	G	A	A	A	A	A	A	A	G	T	A	G	G	A	T
JHWA01000027.153035.154581	A	G	T	T	A	T	A	G	G	C	C	G	G	C	A	C	G	C	T	T	C	C	T	A	G	G	C	T	A	A	G	C	C	G	G	A	A	A	A	A	A	A	G	T	A	G	G	A	T
JMEL01000116.218.1764	A	G	T	T	A	T	A	G	A	C	C	G	G	C	A	T	G	C	T	T	C	C	T	A	G	G	C	T	A	A	G	C	C	G	G	A	A	A	A	A	A	A	G	T	A	G	G	A	T
JN039347.1.1486	A	G	T	T	A	T	A	G	A	C	C	G	G	C	A	T	G	C	T	T	C	C	T	A	G	G	C	T	A	A	G	C	C	G	G	A	A	A	A	A	A	A	G	T	A	G	G	A	T
JN039357.1.1474	A	G	T	T	A	T	A	G	A	C	C	G	G	C	A	C	G	C	T	T	C	C	T	A	G	G	C	T	A	A	G	C	C	G	G	A	A	A	A	A	A	A	G	T	A	G	G	A	T
JN039358.1.1480	A	G	T	T	A	T	A	G	A	C	C	G	G	C	A	T	G	C	T	T	C	C	T	A	G	G	C	T	A	A	G	C	C	G	G	A	A	A	A	A	A	A	G	T	A	G	G	A	T
JN162674.1.1400	A	G	T	C	A	T	A	G	A	C	C	G	G	C	A	T	G	C	T	T	C	C	T	A	G	G	C	T	A	A	G	C	C	G	G	A	A	A	A	A	A	A	G	T	A	G	G	A	T
JN587504.1.1342	A	G	T	T	A	T	A	G	A	C	C	G	G	C	A	C	G	C	T	T	C	C	T	A	G	G	C	T	A	A	G	C	C	G	G	A	A	A	A	A	A	A	G	T	A	G	G	A	T
JN587506.1.1333	A	G	T	T	A	T	A	G	A	C	C	G	G	C	A	C	G	C	T	T	C	C	T	A	G	G	C	T	A	A	G	C	C	G	G	A	A	A	A	A	A	A	G	T	A	G	G	A	T
JN813104.1.1529	A	A	C	C	G	G	T	A	G	C	G	G	G	A	A	T	A	T	C	A	T	T	C	T	A	A	T	A	A	G	A	G	T	A	C	G	G	G	A	G	T	G	T	C	T	T	T	T	A
JN853603.1.1466	A	G	T	T	A	T	A	G	A	C	C	G	G	C	A	T	G	C	T	T	C	C	T	A	G	G	C	T	A	A	G	C	C	G	G	A	A	A	A	A	A	A	G	T	A	G	G	A	T
JPSU01000006.82756.84047	A	G	T	T	A	T	A	G	A	C	C	G	G	C	A	T	G	C	T	T	C	C	T	A	G	G	C	T	A	A	G	C	C	G	G	A	A	A	A	A	A	A	G	T	A	G	G	A	T
JQ011464.1.1437	A	G	T	T	A	T	A	G	A	C	C	G	G	C	A	T	G	C	T	T	C	C	T	A	G	G	C	T	A	A	G	C	C	G	G	A	A	A	A	A	A	A	G	T	A	G	G	A	T
JQ011465.1.1501	A	G	T	T	A	T	A	G	A	C	C	G	G	C	A	T	G	C	T	T	C	C	T	A	G	G	C	T	A	A	G	C	C	G	G	A	A	A	A	A	A	A	G	T	A	G	G	A	T
JQ236618.1.1489	A	G	T	T	A	T	A	G	A	C	C	G	G	C	A	C	G	C	T	T	C	C	T	A	G	G	C	T	A	A	G	C	C	G	G	A	A	A	A	A	A	A	G	T	A	G	G	A	T
JQ301796.1.1518	A	G	T	T	A	T	A	G	A	C	C	G	G	C	A	T	G	C	T	T	C	C	T	A	G	G	C	T	A	A	G	C	C	G	G	A	A	A	A	A	A	A	G	T	A	G	G	T	T
JQ446497.1.1385	A	G	T	T	A	T	A	G	A	C	C	G	G	C	A	T	G	C	T	T	C	C	T	A	G	G	C	T	A	A	G	C	C	G	G	A	A	A	A	A	A	A	G	T	A	G	G	A	T
JQ446500.1.1427	A	G	T	T	A	T	A	G	A	C	C	G	G	C	A	T	G	C	T	T	C	C	T	A	G	G	C	T	A	A	G	C	C	G	G	A	A	A	A	A	A	A	G	T	A	G	G	T	T
JQ805670.1.1467	G	A	C	C	G	G	A	A	A	C	G	A	G	A	C	T	A	C	T	T	C	T	C	T	A	A	T	A	G	G	A	G	T	A	C	G	G	G	G	G	A	A	T	C	T	T	T	T	A
JQ937330.1.1341	A	G	T	T	A	T	A	G	A	C	C	G	G	C	A	C	G	C	T	T	C	C	T	A	G	G	C	T	A	A	G	C	C	G	G	A	A	A	A	A	A	A	G	T	A	G	G	A	T
JSUW01000107.149.1695	A	G	T	T	A	T	A	G	A	C	C	G	G	C	A	T	G	C	T	T	C	C	T	A	G	G	C	T	A	A	G	C	C	G	G	A	A	A	A	A	A	A	G	T	A	G	G	A	T
JX003600.1.1434	A	G	T	T	A	T	A	A	A	C	C	G	G	C	A	T	G	C	T	T	C	C	T	A	G	G	C	T	A	A	G	C	C	G	G	A	A	A	A	A	A	A	G	T	A	G	G	A	T
JX003602.1.1336	A	G	T	T	A	T	T	A	A	C	C	G	G	C	A	C	G	C	T	T	C	C	T	A	G	G	C	T	A	A	G	C	C	G	G	A	A	A	A	A	A	A	G	T	A	G	G	A	T
JX025073.1.1559	A	G	T	T	A	T	A	G	A	C	C	G	G	C	A	T	G	C	T	T	C	C	T	A	G	G	C	T	A	A	G	C	C	G	G	A	A	A	A	A	A	A	G	T	A	G	G	A	T
JX134607.1.1472	A	G	T	T	A	T	A	G	A	C	C	G	G	C	A	T	G	C	T	T	C	C	T	A	G	G	C	T	A	A	G	C	C	G	G	A	A	A	A	A	A	A	G	T	A	G	G	A	T
JX426117.1.1502	A	G	T	T	A	T	A	G	A	C	C	G	G	C	A	C	G	C	T	T	C	C	T	A	G	G	C	T	A	A	G	C	C	G	G	A	A	A	A	A	A	A	G	T	A	G	G	A	T
JX426119.1.1502	A	G	T	T	A	T	A	G	A	C	C	G	G	C	A	C	G	C	T	T	C	C	T	A	G	G	C	T	A	A	G	C	C	G	G	A	A	A	A	A	A	A	G	T	A	G	G	A	T
JX426120.1.1502	A	G	T	T	A	T	A	G	A	C	C	G	G	C	A	T	G	C	T	T	C	C	T	A	G	G	C	T	A	A	G	C	C	G	G	A	A	A	A	A	A	G	G	T	A	G	G	A	T
JX426121.1.1428	A	G	T	T	A	T	A	G	A	C	C	G	G	C	A	C	G	C	T	T	C	C	T	A	G	G	C	T	A	A	G	C	C	G	G	A	A	A	A	A	A	A	G	T	A	G	G	A	T
JX566989.1.1476	A	G	T	T	A	T	A	G	A	C	C	G	G	C	A	C	G	C	T	T	C	C	T	A	G	G	C	T	A	A	G	C	C	G	G	A	A	A	A	A	A	A	G	T	A	G	G	A	T
JX861391.1.1528	G	G	T	T	A	G	T	G	G	T	C	A	G	C	A	T	G	T	C	A	T	T	C	T	A	A	T	A	G	G	A	G	T	A	C	G	G	G	G	G	A	A	G	T	A	G	G	A	T
JXAX01000032.147.1732	A	G	T	T	A	T	A	G	A	C	C	G	G	C	A	C	G	C	T	T	C	C	T	A	G	G	C	T	A	A	G	C	C	G	G	A	A	A	A	A	A	A	G	T	A	G	G	A	T
JZSB01000002.107377.108923	A	G	T	T	A	T	A	G	A	C	C	G	G	C	A	C	G	C	T	T	C	C	T	A	G	G	C	T	A	A	G	C	C	G	G	A	A	A	A	A	A	A	G	T	A	G	G	A	T
JZSB01000005.45851.47397	A	G	T	T	A	T	A	G	A	C	C	G	G	C	A	C	G	C	T	T	C	C	T	A	G	G	C	T	A	A	G	C	C	G	G	A	A	A	A	A	A	A	G	T	A	G	G	A	T
JZSB01000011.19635.21181	A	G	T	T	A	T	A	G	A	C	C	G	G	C	A	C	G	C	T	T	C	C	T	A	G	G	C	T	A	A	G	C	C	G	G	A	A	A	A	A	A	A	G	T	A	G	G	A	T
KC348394.1.1485	G	G	T	T	G	G	T	G	G	T	C	A	G	C	A	T	G	T	C	A	T	T	C	T	A	A	T	A	G	G	A	G	T	A	C	G	G	G	G	G	A	A	G	T	A	G	G	A	T
KC351898.1.1555	A	G	T	T	A	T	A	G	A	C	C	G	G	C	A	T	G	C	T	T	C	C	T	A	G	G	C	T	A	A	G	C	C	G	G	A	A	A	A	A	A	A	G	T	A	G	G	A	T
KC352738.1.1451	A	G	T	T	A	T	A	G	A	C	C	G	G	C	A	T	G	C	T	T	C	C	T	A	G	G	C	T	A	A	G	C	C	G	G	A	A	A	A	A	A	A	G	T	A	G	G	A	T
KC415619.1.1523	A	G	T	T	A	T	A	G	A	C	C	G	G	C	A	T	G	C	T	T	C	C	T	A	G	G	C	T	A	A	G	C	C	G	G	A	A	A	A	A	A	A	G	T	A	G	G	A	T
KC416991.1.1505	A	G	T	T	A	T	A	G	A	C	C	G	G	C	A	T	G	C	T	T	C	C	T	A	G	G	C	T	A	A	G	C	C	G	G	A	A	A	A	A	A	A	G	T	A	G	G	A	T
KC416994.1.1492	A	G	T	T	A	T	A	G	A	C	C	G	G	C	A	C	G	C	T	T	C	C	T	A	G	G	C	T	A	A	G	C	C	G	G	A	A	A	A	A	A	A	G	T	A	G	G	A	T
KC416995.1.1498	A	G	T	T	A	T	A	G	A	C	C	G	G	C	A	T	G	C	T	T	C	C	T	A	G	G	C	T	A	A	G	C	C	G	G	A	A	A	A	A	A	A	G	T	A	G	G	A	T
KC479667.1.1445	A	G	T	T	A	T	A	G	A	C	C	G	G	C	A	T	G	C	T	T	C	C	T	A	G	G	C	T	A	A	G	C	C	G	G	A	A	A	A	A	A	A	G	T	A	G	G	A	T
KC538945.1.1342	A	G	T	T	A	T	A	G	A	C	C	G	G	C	A	T	G	C	T	T	C	C	T	A	G	G	C	T	A	A	G	C	C	G	G	A	A	A	A	A	A	A	G	T	A	G	G	A	T
KC561101.1.1528	G	A	C	C	G	G	A	A	A	T	G	A	A	A	C	T	A	C	T	T	C	T	C	T	A	A	T	A	G	G	A	G	T	A	C	G	G	G	G	G	T	G	T	C	T	T	T	T	A
KC561102.1.1523	G	G	T	T	G	G	T	G	G	T	C	A	G	C	A	T	A	T	C	A	T	T	C	T	A	A	T	A	G	G	A	C	T	A	C	G	G	A	G	G	A	A	G	T	A	G	G	A	T
KC561106.1.1500	G	A	C	C	G	G	A	A	A	T	G	A	A	A	C	T	A	C	T	T	C	T	C	T	A	A	T	A	G	G	A	G	T	A	C	G	G	G	G	G	T	G	T	C	T	T	T	T	A
KC561108.1.1508	G	A	C	C	G	G	A	A	A	T	G	A	A	A	C	T	A	C	T	T	C	T	C	T	A	A	T	T	G	G	A	G	T	A	C	G	G	G	G	G	T	G	T	C	T	T	T	T	A
KC561109.1.1508	G	G	T	T	G	G	T	G	G	T	C	A	G	C	A	T	A	T	C	A	T	T	C	T	A	A	T	A	G	G	A	G	T	A	C	G	G	G	G	A	A	A	G	T	A	G	G	A	T
KC561110.1.1509	G	G	T	T	G	G	T	G	G	T	C	A	G	C	A	T	A	T	C	A	T	T	C	T	A	A	T	A	G	G	A	G	T	A	C	G	G	G	G	G	A	A	T	T	A	G	G	A	T
KC561111.1.1513	G	G	T	T	G	G	T	G	G	T	C	A	G	C	A	T	A	T	C	A	T	T	C	T	A	A	T	A	G	G	A	G	T	A	C	G	G	G	G	G	A	A	G	T	A	G	G	A	T
KC561113.1.1516	G	A	C	C	G	G	A	A	A	T	G	A	A	A	C	T	A	C	T	T	C	T	C	T	A	A	T	A	G	G	A	G	T	A	C	G	G	G	G	G	T	G	T	C	T	T	T	T	A
KC561121.1.1516	G	G	T	T	G	G	T	G	G	T	C	A	G	C	A	T	G	T	C	A	T	T	C	T	A	A	T	A	G	G	A	G	T	A	C	G	G	G	G	G	A	A	G	T	A	G	G	A	T
KC561122.1.1512	G	G	T	C	G	G	A	G	A	C	C	A	G	C	C	T	G	C	T	T	C	T	C	T	A	A	T	A	A	G	A	G	T	A	C	G	G	G	G	G	A	A	G	T	A	G	G	A	T
KC561123.1.1528	G	G	T	T	G	G	T	G	G	T	C	A	G	C	A	T	A	T	C	A	T	T	C	T	A	A	T	A	G	G	A	G	T	A	C	G	G	G	G	G	A	A	G	T	A	G	G	A	T
KC561127.1.1507	G	G	T	T	G	G	T	G	G	T	C	A	G	C	A	T	A	T	C	A	T	T	C	T	A	A	T	A	G	G	A	G	T	A	C	G	G	G	G	G	A	A	G	T	A	G	G	A	T
KC562904.30.1412	A	G	T	T	A	T	A	G	A	C	C	G	G	C	A	T	G	C	T	T	C	C	T	A	G	G	C	T	A	A	G	C	C	G	G	A	A	A	A	A	A	A	G	T	A	G	G	A	T
KC562905.1.1400	A	G	T	T	A	T	A	A	A	C	C	G	G	C	A	T	A	C	T	T	C	C	T	A	G	G	C	T	A	A	G	C	C	G	G	A	A	A	A	A	A	A	G	T	A	G	G	A	T
KC571198.1.1441	A	G	T	T	A	T	A	G	A	C	C	G	G	C	A	C	G	C	T	T	C	C	T	A	G	G	C	T	A	A	G	C	C	G	G	A	A	A	A	A	A	A	G	T	A	G	G	A	T
KC617922.1.1479	A	G	T	T	A	T	A	G	A	C	C	G	G	C	A	T	G	C	T	T	C	C	T	A	G	G	C	T	A	A	G	C	C	G	G	A	A	A	A	A	A	A	G	T	A	G	G	A	T
KC753461.1.1434	A	G	T	T	A	T	A	G	A	C	C	G	G	C	A	C	G	C	T	T	C	C	T	A	G	G	C	T	A	A	G	C	C	G	G	A	A	A	A	A	A	A	G	T	A	G	G	A	T
KF225696.1.1561	A	G	T	T	A	T	A	G	A	C	C	G	G	C	A	C	G	C	T	T	C	C	T	A	G	G	C	T	A	A	G	C	C	G	G	A	A	A	A	A	A	A	G	T	A	G	G	A	T
KF312691.1.1439	G	G	T	C	G	G	A	G	A	C	C	G	G	C	C	T	G	C	T	T	C	T	C	T	A	A	T	A	A	G	A	G	T	A	C	G	G	G	G	G	A	A	G	T	A	G	G	A	T
KF418818.1.1464	A	G	T	T	A	T	A	G	A	C	C	G	G	C	A	C	G	C	T	T	C	C	T	A	G	G	C	T	A	A	G	C	C	G	G	A	A	A	A	A	A	A	G	T	A	G	G	A	T
KF479380.1.1412	A	G	T	T	A	T	A	G	A	C	C	G	G	C	A	T	G	C	T	T	C	C	T	A	G	G	C	T	A	A	G	C	C	G	G	A	A	A	A	A	A	A	G	T	A	G	G	A	T
KF479381.1.1342	A	G	T	T	A	T	A	G	A	C	C	G	G	C	A	T	G	C	T	T	C	C	T	A	G	G	C	T	A	A	G	C	C	G	G	A	A	A	A	A	A	A	G	T	A	G	G	A	T
KF479382.1.1338	A	G	T	T	A	G	A	G	A	C	C	G	G	C	A	T	G	C	T	T	C	C	T	A	G	G	C	T	A	A	G	C	C	G	G	A	A	A	A	A	A	A	G	T	A	G	G	A	T
KF479383.1.1461	A	G	T	T	A	T	A	G	A	C	C	G	G	C	A	T	G	C	T	T	C	C	T	A	G	A	C	T	A	A	G	C	C	G	G	A	A	A	A	A	A	A	G	T	A	G	G	A	T
KF479385.1.1465	A	G	T	T	A	T	A	G	A	C	C	G	G	C	A	T	G	C	T	T	C	C	T	A	G	G	C	T	A	A	G	C	C	G	G	A	A	A	A	A	A	A	G	T	A	G	G	A	T
KF479386.1.1372	A	G	T	T	A	T	A	G	A	C	C	G	G	C	A	T	G	C	T	T	C	C	T	A	G	G	C	T	A	A	G	C	C	G	G	A	A	A	A	A	A	A	G	T	A	G	G	A	T
KF479387.1.1391	A	G	T	T	A	T	A	G	A	C	C	G	G	C	A	T	G	C	T	T	C	C	T	A	G	G	C	T	A	A	G	C	C	G	G	A	A	A	A	A	A	A	G	C	A	G	G	A	T
KF673532.1.1489	A	G	T	T	A	T	A	G	A	C	C	G	G	C	A	T	G	C	T	T	C	C	T	A	G	G	C	T	A	A	G	C	C	G	G	A	A	A	A	A	A	A	G	T	A	G	G	A	T
KF673533.1.1460	A	G	T	T	A	T	A	G	A	C	C	G	G	C	A	C	G	C	T	T	C	C	T	A	G	G	C	T	A	A	G	C	C	G	G	A	A	A	A	A	A	A	G	T	A	G	G	A	T
KF673534.1.1461	A	G	T	T	A	T	A	G	A	C	C	G	G	C	A	T	G	C	T	T	C	C	T	A	G	G	C	T	A	A	G	C	C	G	G	A	A	A	A	A	A	A	G	T	A	G	G	A	T
KF673535.1.1460	A	G	T	T	A	T	A	G	A	C	C	G	G	C	A	T	G	C	T	T	C	C	T	A	G	G	C	T	A	A	G	C	C	G	G	A	A	A	A	A	A	A	G	T	A	G	G	A	T
KF738665.1.1553	A	A	C	C	G	G	T	A	G	C	G	A	G	A	A	T	A	T	C	A	T	T	C	T	A	A	T	A	A	G	A	G	T	A	C	G	G	G	A	G	T	G	T	C	T	T	T	T	A
KF738667.1.1533	A	A	C	C	G	G	T	A	G	C	G	G	G	A	A	T	A	T	C	A	T	T	C	T	A	A	T	A	A	G	A	G	T	A	C	G	G	G	A	G	T	G	T	C	T	T	T	T	A
KF806469.2.1215	A	G	T	T	A	T	A	G	A	C	C	G	G	C	A	T	G	C	T	T	C	C	C	A	G	A	C	T	A	G	G	C	C	G	G	A	G	A	A	A	A	A	G	T	A	G	G	A	T
KF826011.1.1513	A	G	T	T	A	T	A	G	A	C	C	G	G	C	A	T	G	C	T	T	C	C	T	A	G	G	C	T	A	A	G	C	C	G	G	A	A	A	A	A	A	A	G	T	A	G	G	A	T
KF929420.1.1470	A	G	T	T	A	T	A	G	A	C	C	G	G	C	A	T	G	C	T	T	C	C	T	A	G	G	C	T	A	A	G	C	C	G	G	A	A	A	A	A	A	A	G	T	A	G	G	A	T
KJ026602.1.1330	A	G	T	T	A	T	A	G	A	C	C	G	G	C	A	T	G	C	T	T	C	C	T	A	G	A	C	T	A	A	G	C	C	G	G	G	A	A	A	A	A	A	G	T	A	G	G	A	T
KJ160191.1.1403	A	G	T	T	A	T	A	G	A	C	C	G	G	C	A	C	G	C	T	T	C	C	T	A	G	G	C	T	A	A	G	C	C	G	G	A	A	A	A	A	A	A	G	T	A	G	G	A	T
KJ160196.1.1448	G	G	T	T	G	G	T	G	G	T	C	A	G	C	A	T	G	T	C	A	T	T	C	T	A	A	T	A	G	G	A	G	T	A	C	G	G	G	G	G	A	A	G	T	A	G	G	A	T
KJ399969.1.1442	A	G	T	T	A	T	A	G	A	C	C	G	G	C	A	C	G	C	T	T	C	C	T	A	G	G	C	T	A	A	G	C	C	G	G	A	A	A	A	A	A	A	G	T	A	G	G	A	T
KJ722780.1.1464	A	G	T	T	A	T	A	G	A	C	C	G	G	C	A	T	G	C	T	T	C	C	T	A	G	G	C	T	A	A	G	C	C	G	G	A	A	A	A	A	A	A	G	T	A	G	G	A	T
KJ722782.1.1460	A	G	T	T	A	T	A	G	A	C	C	G	G	C	A	T	G	C	T	T	C	C	T	A	G	G	C	T	A	A	G	C	C	G	G	A	A	A	A	A	A	A	G	T	A	G	G	A	T
KJ722783.1.1451	A	G	T	T	A	T	A	G	A	C	C	G	G	C	A	T	G	C	T	T	C	C	T	A	G	G	C	T	A	A	G	C	C	G	G	A	A	A	A	A	A	A	G	T	A	G	G	A	T
KJ725211.1.1435	A	G	T	T	A	T	A	G	A	C	C	G	G	C	A	C	G	C	T	T	C	C	T	A	G	G	C	T	A	A	G	C	C	G	G	A	A	A	A	A	A	A	G	T	A	G	G	A	T
KJ739520.1.1355	A	G	T	T	A	T	A	G	A	C	C	G	G	C	A	T	G	C	T	T	C	C	T	A	G	A	C	T	A	A	G	C	C	G	G	A	A	A	A	A	A	A	G	T	A	G	G	A	T
KJ769141.1.1506	A	G	T	T	A	T	A	G	A	C	C	G	G	C	A	T	G	C	T	T	C	C	T	A	G	G	C	T	A	A	G	C	C	G	G	A	A	A	A	A	A	A	G	T	A	G	G	A	T
KJ769142.1.1500	A	G	T	T	A	T	A	G	A	C	C	G	G	C	A	T	G	C	T	T	C	C	T	A	G	G	C	T	A	A	G	C	C	G	G	A	A	A	A	A	A	A	G	T	A	G	G	A	T
KJ804188.1.1513	A	G	T	T	A	T	A	G	A	C	C	G	G	C	A	T	G	C	T	T	C	C	T	A	G	G	C	T	A	A	G	C	C	G	G	A	A	A	A	A	A	A	G	T	A	G	G	A	T
KJ804190.1.1505	A	G	C	T	G	G	T	G	A	T	C	G	G	C	A	T	G	C	T	A	C	C	T	T	G	A	C	A	G	A	G	C	C	G	G	G	G	A	A	G	A	A	G	T	T	G	G	A	T
KJ833601.1.1542	G	G	T	T	G	G	T	G	G	T	C	A	G	C	A	T	G	T	C	A	T	T	C	T	A	A	T	A	G	G	A	G	T	A	C	G	G	G	G	G	A	A	G	T	A	G	G	A	T
KJ921803.1.1482	A	G	T	T	A	T	A	G	A	C	C	G	G	C	A	C	G	C	T	T	C	C	T	A	G	G	C	T	A	A	G	C	C	G	G	A	A	A	A	A	A	A	G	T	A	G	G	A	T
KJ921804.1.1504	A	G	T	T	A	T	A	G	A	C	C	G	G	C	A	C	G	C	T	T	C	C	T	A	G	G	C	T	A	A	G	C	C	G	G	A	A	A	A	A	A	A	G	T	A	G	G	A	T
KJ921807.1.1332	A	G	T	T	A	T	A	G	A	C	C	G	G	C	A	C	G	C	T	T	C	C	T	A	G	G	C	T	A	A	G	C	C	G	G	A	A	A	A	A	A	A	T	T	A	G	G	A	T
KJ921810.1.1316	A	G	C	T	A	T	A	G	A	C	C	G	G	C	A	C	G	C	T	T	C	C	T	A	G	G	C	T	A	A	G	C	C	G	G	A	A	A	A	A	A	A	G	T	A	G	G	A	T
KJ921811.1.1339	A	G	T	T	A	T	A	G	G	C	C	G	G	C	A	C	G	C	T	T	C	C	T	A	G	G	C	T	A	A	G	C	C	G	G	G	A	A	A	A	A	A	G	T	A	G	G	A	T
KJ921813.1.1328	G	G	T	C	A	T	A	G	A	C	C	G	G	C	A	C	G	C	T	T	C	C	T	A	G	G	C	T	A	A	G	C	C	G	G	A	A	A	A	A	A	A	G	T	A	G	G	A	T
KJ921816.1.1324	A	G	T	T	A	T	A	G	A	C	C	G	G	C	A	C	G	C	T	T	C	C	T	A	G	G	C	T	A	A	G	C	C	G	G	A	A	A	A	A	A	A	G	T	A	G	G	A	T
KJ921817.1.1257	A	G	T	C	A	T	A	G	A	C	C	G	G	C	A	T	G	C	T	T	C	T	T	A	G	G	C	T	A	A	A	C	C	G	G	A	A	A	A	A	A	A	G	T	A	G	G	A	T
KJ921823.1.1501	A	G	T	T	A	T	A	G	A	C	C	G	G	C	A	C	G	C	T	T	C	C	T	A	G	G	C	T	A	A	G	C	C	G	G	A	A	A	A	A	A	A	G	T	A	G	G	A	T
KJ921825.1.1315	A	G	T	T	A	T	A	G	G	C	C	G	G	C	A	T	G	C	T	T	C	C	T	A	G	G	C	T	A	A	G	C	C	G	G	A	A	A	A	A	A	A	G	T	A	G	G	A	T
KJ921828.1.1402	A	G	T	T	A	G	A	G	A	C	C	G	G	C	A	T	G	C	T	T	C	C	T	A	G	G	C	T	A	A	G	C	C	G	G	A	A	A	A	A	A	A	G	T	A	G	G	A	T
KJ921829.1.1377	A	G	T	T	A	T	A	G	A	C	C	G	G	C	A	T	G	C	T	T	C	C	T	A	G	G	C	T	A	A	G	C	C	G	G	A	A	A	A	A	A	A	G	T	A	G	G	A	T
KJ921834.1.1381	A	G	T	T	A	T	A	G	G	C	C	G	G	C	A	C	G	C	T	T	C	C	T	A	G	G	C	T	A	A	G	C	C	G	G	A	A	A	A	A	A	A	T	T	A	G	G	A	T
KJ944300.1.1476	A	G	T	T	A	T	A	G	A	C	C	G	G	C	A	T	G	C	T	T	C	C	T	A	G	G	C	T	A	A	G	C	C	G	G	A	A	A	A	A	A	A	G	T	A	G	G	A	T
KJ957189.1.1472	G	G	T	T	G	G	T	G	G	T	C	A	G	C	A	T	G	T	C	A	T	T	C	T	A	A	T	A	G	G	A	G	T	A	C	G	G	G	G	A	A	A	G	T	A	G	G	A	T
KM251714.1.1366	A	G	T	T	A	T	A	G	A	C	C	G	G	C	A	T	G	C	T	T	C	C	T	A	G	A	C	T	A	A	G	C	C	G	G	A	A	A	A	A	A	A	G	T	A	G	G	A	T
KM257675.1.1384	G	G	T	T	G	G	T	G	G	T	C	A	G	C	A	T	G	T	C	A	T	T	C	T	A	A	T	A	G	G	A	G	T	A	C	G	G	G	G	G	A	A	G	T	A	G	G	A	T
KM257679.1.1359	G	G	T	T	G	G	T	G	G	T	C	A	G	C	A	C	G	T	C	A	T	T	C	T	A	A	T	A	G	G	A	G	T	A	C	G	G	G	G	G	A	A	G	T	A	G	G	A	T
KM495857.1.1502	A	G	T	T	A	T	A	G	A	C	C	G	G	C	A	T	G	C	T	T	C	C	T	A	G	G	C	T	A	A	G	C	C	G	G	A	A	A	A	A	A	A	G	T	A	G	G	A	T
KM495862.1.1496	A	G	T	T	A	T	A	G	A	C	C	G	G	C	A	T	G	C	T	T	C	C	T	A	G	A	C	T	A	A	G	C	C	G	G	A	A	A	A	A	A	A	G	T	A	G	G	A	T
KM495863.1.1494	A	G	T	T	A	T	A	G	A	C	C	G	G	C	A	T	G	C	T	T	C	C	T	A	G	A	C	T	A	A	G	C	C	G	G	A	A	A	A	A	A	A	G	T	A	G	G	A	T
KM495866.1.1497	A	G	T	T	A	T	A	G	A	C	C	G	G	C	A	T	G	C	T	T	C	C	T	A	G	G	C	T	A	A	G	C	C	G	G	A	A	A	A	A	A	A	G	T	A	G	G	A	T
KM495867.1.1500	A	G	T	T	A	T	A	G	A	C	C	G	G	C	A	T	G	C	T	T	C	C	T	A	G	A	C	T	A	A	G	C	C	G	G	A	A	A	A	A	A	A	G	T	A	G	G	A	T
KM495868.1.1496	A	G	T	T	A	T	A	G	A	C	C	G	G	C	A	T	G	C	T	T	C	C	T	A	G	A	C	T	A	A	G	C	C	G	G	A	A	A	A	A	A	A	G	T	A	G	G	A	T
KM495872.1.1499	A	G	T	T	A	T	A	G	A	C	C	G	G	C	A	T	G	C	T	T	C	C	T	A	G	G	C	T	A	A	G	C	C	G	G	A	A	A	A	A	A	A	G	T	A	G	G	A	T
KM495878.1.1502	A	G	T	T	A	T	A	G	A	C	C	G	G	C	A	T	G	C	T	T	C	C	T	A	G	A	C	T	A	A	G	C	C	G	G	A	A	A	A	A	A	A	G	T	A	G	G	A	T
KM495879.1.1497	A	G	T	T	A	T	A	G	A	C	C	G	G	C	A	T	G	C	T	T	C	C	T	A	G	A	C	T	A	A	G	C	C	G	G	A	A	A	A	A	A	A	G	T	A	G	G	A	T
KM495882.1.1499	A	G	T	T	A	T	A	G	A	C	C	G	G	C	A	T	G	C	T	T	C	C	T	A	G	A	C	T	A	A	G	C	C	G	G	A	A	A	A	A	A	A	G	T	A	G	G	A	T
KM495893.1.1500	A	G	T	T	A	T	A	G	A	C	C	G	G	C	A	T	G	C	T	T	C	C	T	A	G	A	C	T	A	A	G	C	C	G	G	A	A	A	A	A	A	A	G	T	A	G	G	A	T
KM495897.1.1498	A	G	T	T	A	T	A	G	A	C	C	G	G	C	A	T	G	C	T	T	C	C	T	A	G	A	C	T	A	A	G	C	C	G	G	A	A	A	A	A	A	A	G	T	A	G	G	A	T
KM495898.1.1499	A	G	T	T	A	T	A	G	A	C	C	G	G	C	A	T	G	C	T	T	C	C	T	A	G	A	C	T	A	A	G	C	C	G	G	A	A	A	A	A	A	A	G	T	A	G	G	A	T
KM506787.1.1448	A	G	T	T	A	T	A	G	A	C	C	G	G	C	A	T	G	C	T	T	C	C	T	A	G	G	C	T	A	A	G	C	C	G	G	A	A	A	A	A	A	A	G	T	A	G	G	A	T
KM668054.1.1458	A	G	T	T	A	T	A	G	A	C	C	G	G	C	A	C	G	C	T	T	C	C	T	A	G	A	C	T	A	A	G	C	C	G	G	A	A	A	A	A	A	A	T	T	A	G	G	A	T
KM670022.1.1502	A	G	T	T	A	T	A	G	A	C	C	G	G	C	A	C	G	C	T	T	C	C	T	A	G	G	C	T	A	A	G	C	C	G	G	A	A	A	A	A	A	A	G	T	A	G	G	A	T
KM982989.1.1437	A	G	T	T	A	T	A	G	A	C	C	G	G	C	A	T	G	C	T	T	C	C	T	A	G	G	C	T	A	A	G	C	C	G	G	A	A	A	A	A	A	A	G	T	A	G	G	A	T
KP090102.1.1458	G	A	C	C	G	G	A	A	A	T	G	A	A	A	C	T	A	C	T	T	C	T	C	T	A	A	T	A	G	G	A	G	T	A	C	G	G	G	G	G	T	G	T	C	T	T	T	T	A
KP090104.1.1469	A	A	C	C	G	G	A	A	A	T	G	A	A	A	C	T	A	C	T	T	C	T	C	T	A	A	T	A	G	G	A	G	T	A	C	G	G	G	G	G	T	G	T	C	T	T	T	T	A
KP091746.1.1203	A	G	T	T	A	T	A	G	A	C	C	G	G	C	A	C	G	C	T	T	C	C	T	A	G	G	C	T	A	A	G	C	C	G	G	A	A	A	A	A	A	A	G	T	A	G	G	A	T
KP091751.1.1215	A	G	T	T	A	T	A	G	A	C	C	G	G	C	A	C	G	C	T	T	C	C	T	A	G	G	C	T	A	A	G	C	C	G	G	A	A	A	A	A	A	A	G	T	A	G	G	A	T
KP091754.1.1214	A	G	T	T	A	T	A	G	A	C	C	G	G	C	A	C	G	C	T	T	C	C	T	A	G	G	C	T	A	A	G	C	C	G	G	A	A	A	A	A	A	A	G	T	A	G	G	A	T
KP221193.1.1435	G	G	T	T	G	G	T	G	G	T	C	A	G	C	A	T	G	T	C	A	T	T	C	T	A	A	T	A	G	G	A	G	T	A	C	G	G	G	G	G	A	A	G	T	A	G	G	A	T
KP230424.1.1501	A	G	T	T	A	T	A	G	A	C	C	G	G	C	A	C	G	C	T	T	C	C	T	A	G	G	C	T	A	A	G	C	C	G	G	A	A	A	A	A	A	A	G	T	A	G	G	A	T
KP256076.1.1513	A	G	T	T	A	T	A	G	A	C	C	G	G	C	A	C	G	C	T	T	C	C	T	A	G	G	C	T	A	A	G	C	C	G	G	A	A	A	A	A	A	G	T	T	A	G	G	A	T
KP262340.1.1470	A	G	T	T	A	T	A	G	A	C	C	G	G	C	A	C	G	C	T	T	C	C	T	A	G	G	C	T	A	A	G	C	C	G	G	A	A	A	A	A	A	A	G	T	A	G	G	A	T
KP296676.1.1505	A	G	T	T	A	T	A	G	A	C	C	G	G	C	A	T	G	C	T	T	C	C	T	A	G	G	C	T	A	A	G	C	C	G	G	A	A	A	A	A	A	A	G	T	A	G	G	A	T
KP730703.4.1438	A	G	T	T	A	T	A	G	A	C	C	G	G	C	A	T	G	C	T	T	C	C	T	A	G	G	C	T	A	A	G	C	C	G	G	A	A	A	A	A	A	A	G	T	A	G	G	A	T
KP763919.1.1394	A	G	T	T	A	T	A	G	A	C	C	G	G	C	A	T	G	C	T	T	C	C	T	A	G	G	C	T	A	A	G	C	C	G	G	A	A	A	A	A	A	A	G	T	A	G	G	A	T
KP862657.1.1499	A	G	T	T	A	T	A	G	A	C	C	G	G	C	A	T	G	C	T	T	C	C	T	A	G	G	C	T	A	A	G	C	C	G	G	A	A	A	A	A	A	A	G	T	A	G	G	A	T
KP887106.1.1471	A	G	T	T	A	T	A	G	A	C	C	G	G	C	A	T	G	C	T	T	C	C	T	A	G	G	C	T	A	A	G	C	C	G	G	A	A	A	A	A	A	A	G	T	A	G	G	A	T
KP887107.1.1471	A	G	T	T	A	T	A	G	A	C	C	G	G	C	A	T	G	C	T	T	C	C	T	A	G	G	C	T	A	A	G	C	C	G	G	A	A	A	A	A	A	A	G	T	A	G	G	A	T
KP889230.1.1471	A	G	T	T	A	T	A	G	A	C	C	G	G	C	A	T	G	C	T	T	C	C	T	A	G	G	C	T	A	A	G	C	C	G	G	A	A	A	A	A	A	A	G	T	A	G	G	A	T
KP966432.1.1472	A	G	T	T	A	T	A	G	A	C	C	G	G	C	A	T	G	C	T	T	C	C	T	A	G	G	C	T	A	A	G	C	C	G	G	A	A	A	A	A	A	A	G	T	A	G	G	A	T
KP976095.1.1468	A	G	T	T	A	T	A	G	A	C	C	G	G	C	A	C	G	C	T	T	C	C	T	A	G	G	C	T	A	A	G	C	C	G	G	A	A	A	A	A	A	A	G	T	A	G	G	A	T
KP987526.1.1519	A	G	T	T	A	T	A	G	A	C	C	G	G	C	A	T	G	C	T	T	C	C	T	A	G	G	C	T	A	A	G	C	C	G	G	A	A	A	A	A	A	A	G	T	A	G	G	A	T
KR011006.1.1553	A	G	T	T	A	T	A	G	A	C	C	G	G	C	A	T	G	C	T	T	C	C	T	A	G	G	C	T	A	A	G	C	C	G	G	A	G	A	A	A	A	A	G	T	A	G	G	A	T
KR055059.1.1436	A	G	T	T	A	T	T	G	A	C	C	G	G	C	A	T	G	C	T	T	C	C	T	A	G	G	C	T	A	A	G	C	C	G	G	A	A	A	A	A	A	A	G	T	A	G	G	A	T
KR107059.1.1468	A	G	T	T	A	T	A	G	A	C	C	G	G	C	A	C	G	C	T	T	C	C	T	A	G	G	C	T	A	A	G	C	C	G	G	A	A	A	A	A	A	A	G	T	A	G	G	A	T
KR137535.1.1511	A	G	T	T	A	T	A	G	A	C	C	G	G	C	A	T	G	C	T	T	C	C	T	A	G	G	C	T	A	A	G	C	C	G	G	A	A	A	A	A	A	A	G	T	A	G	G	A	T
KR137542.1.1547	A	G	T	T	A	T	A	G	A	C	C	G	G	C	A	T	G	C	T	T	C	C	T	A	G	G	C	T	A	A	G	C	C	G	G	A	A	A	A	A	A	A	G	T	A	G	G	A	T
KR153312.1.1531	A	G	T	T	A	T	A	G	A	C	C	G	G	C	A	T	G	C	T	T	C	C	T	A	G	G	C	T	A	A	G	C	C	G	G	A	A	A	A	A	A	A	G	T	A	G	G	A	T
KR858842.1.1427	A	G	T	T	A	T	A	G	A	C	C	G	G	C	A	C	G	C	T	T	C	C	T	A	G	G	C	T	A	A	G	C	C	G	G	A	A	A	A	A	A	A	G	T	A	G	G	A	T
KT008122.1.1582	A	G	T	T	A	T	A	G	A	C	C	G	G	C	A	C	G	C	T	T	C	C	T	A	G	G	C	T	A	A	G	C	C	G	G	A	A	A	A	A	A	A	G	T	A	G	G	A	T
KT025848.1.1490	A	G	T	T	A	T	A	G	A	C	C	G	G	C	A	C	G	C	T	T	C	C	T	A	G	G	C	T	A	A	G	C	C	G	G	A	A	A	A	A	A	A	G	T	A	G	G	A	T
KT159284.1.1451	A	G	T	T	A	T	A	G	A	C	C	G	G	C	A	C	G	C	T	T	C	C	T	A	G	G	C	T	A	A	G	C	C	G	G	A	A	A	A	A	A	A	G	T	A	G	G	A	T
KT374293.1.1520	A	G	T	T	A	T	A	G	A	C	C	G	G	C	A	T	G	C	T	T	C	C	T	A	G	G	C	T	A	A	G	C	C	G	G	A	A	A	A	A	A	A	G	T	A	G	G	A	T
KT716342.1.1548	A	G	T	T	A	T	A	G	A	C	C	G	G	C	A	T	G	C	T	T	C	C	T	A	G	A	C	T	A	A	G	C	C	G	G	A	A	A	A	A	A	A	G	T	A	G	G	A	T
KT800388.1.1349	A	G	T	T	A	T	A	G	A	C	C	G	G	C	A	C	G	C	T	T	C	C	T	A	G	G	C	T	A	A	G	C	C	G	G	A	A	A	A	A	A	A	G	T	A	G	G	A	T
KT895285.1.1573	A	G	T	T	A	T	A	G	A	C	C	G	G	C	A	T	G	C	T	T	C	C	T	A	G	A	C	A	A	A	G	C	C	G	G	A	A	A	A	A	A	A	G	T	A	G	G	A	A
KT944282.1.1465	A	G	T	T	A	T	A	G	A	C	C	G	G	C	A	T	G	C	T	T	C	C	T	A	G	A	C	T	A	A	G	C	C	G	G	A	A	A	A	A	A	A	G	T	A	G	G	A	T
KU214638.1.1477	A	G	T	T	A	T	A	G	A	C	C	G	G	C	A	C	G	C	T	T	C	C	T	A	G	G	C	T	A	A	G	C	C	G	G	A	A	A	A	A	A	A	G	T	A	G	G	A	T
KU301258.1.1313	A	G	T	T	A	T	A	G	A	C	C	G	G	C	A	T	G	C	T	T	C	C	T	A	G	G	C	T	A	A	G	C	C	G	G	A	A	A	A	A	A	A	G	T	A	G	G	A	T
KU301272.1.1322	A	G	T	T	A	T	A	G	A	C	C	G	G	C	A	T	G	C	T	T	C	C	T	A	G	G	C	T	A	A	G	C	C	G	G	A	A	A	A	A	A	A	T	T	A	G	G	A	T
KU301273.1.1329	A	G	T	T	A	T	A	G	A	C	C	G	G	C	A	T	G	C	T	T	C	C	T	A	G	G	C	T	A	A	G	C	C	G	G	A	A	A	A	A	A	A	G	T	A	G	G	A	T
KU301297.1.1378	A	G	T	T	A	T	A	G	A	C	C	G	G	C	A	T	G	C	T	T	C	C	T	A	G	G	C	T	A	A	G	C	C	G	G	A	A	A	A	A	A	A	G	T	A	G	G	A	T
KU301300.1.1418	A	G	T	T	A	T	A	G	A	C	C	G	G	C	A	T	G	C	T	T	C	C	T	T	G	G	C	A	A	A	G	C	C	G	G	A	A	A	A	A	A	A	G	T	A	G	G	A	T
KU301304.1.1420	A	G	T	T	A	T	A	G	A	C	C	G	G	C	A	T	G	C	T	T	C	C	T	A	G	G	C	T	A	A	G	C	C	G	G	A	A	A	A	A	A	A	G	T	A	G	G	A	T
KU301306.1.1397	A	G	T	T	A	T	A	G	A	C	C	G	G	C	A	T	G	C	T	T	C	C	T	A	G	G	C	T	A	A	G	C	C	G	G	A	A	A	A	A	A	A	G	T	A	G	G	A	T
KU693340.1.1442	A	G	T	T	A	T	A	G	A	C	C	G	G	C	A	T	G	C	T	T	C	C	T	A	G	G	C	T	A	A	G	C	C	G	G	A	A	A	A	A	A	A	G	T	A	G	G	A	T
KU728722.1.1468	A	G	T	T	A	T	A	G	A	C	C	G	G	C	A	T	G	C	T	T	C	C	T	A	G	A	C	T	A	A	G	C	C	G	G	A	A	A	A	A	A	A	G	T	A	G	G	A	T
KU898976.1.1485	A	G	T	T	A	T	A	G	A	C	C	G	G	C	A	C	G	C	T	T	C	C	T	A	G	G	C	T	A	A	G	C	C	G	G	A	A	A	A	A	A	A	G	T	A	G	G	A	T
KU985241.1.1442	A	G	T	T	A	T	A	G	A	C	C	G	G	C	A	T	G	C	T	T	C	C	T	A	G	G	C	T	A	A	G	C	C	G	G	A	A	A	A	A	A	A	G	T	A	G	G	A	T
KU991819.1.1528	G	A	C	C	G	G	A	A	A	T	G	A	A	A	C	T	G	C	T	T	C	T	C	T	A	A	T	A	G	G	A	G	T	A	C	G	G	G	G	G	T	G	T	C	T	T	T	T	A
KX057504.1.1497	A	G	T	T	A	T	A	G	A	C	C	G	G	C	A	C	G	C	T	T	C	C	T	A	G	G	C	T	A	A	G	C	C	G	G	A	A	A	A	A	T	A	G	T	A	T	G	A	T
KX057508.1.1513	A	G	T	T	A	T	A	G	A	C	C	G	G	C	A	T	G	C	T	T	C	C	T	A	G	G	C	T	A	A	G	C	C	G	G	A	A	A	A	A	A	A	G	T	A	G	G	A	T
KX057615.1.1501	A	G	T	T	A	T	A	G	A	C	C	G	G	C	A	C	G	C	T	T	C	C	T	A	G	G	C	T	A	A	G	C	C	G	G	A	A	A	A	A	A	A	G	T	A	G	G	A	T
KX057652.1.1505	A	G	T	T	A	T	A	G	A	C	C	G	G	C	A	T	G	C	T	T	C	C	T	A	G	G	C	T	A	A	G	C	C	G	G	A	A	A	A	A	A	A	G	T	A	G	G	A	T
KX369234.1.1202	A	G	T	T	A	T	A	G	A	C	C	G	G	C	A	T	G	C	T	T	C	C	T	A	G	G	C	T	A	A	G	C	C	G	G	A	G	A	A	A	A	A	G	T	A	G	G	A	T
KX388383.1.1505	A	G	T	T	A	T	A	G	A	C	C	G	G	C	A	C	G	C	T	T	C	C	T	A	G	G	C	T	A	A	G	C	C	G	G	A	A	A	A	A	A	A	G	T	A	G	G	A	T
KX388384.1.1506	A	G	T	T	A	T	A	G	A	C	C	G	G	C	A	C	G	C	T	T	C	C	T	A	G	G	C	T	A	A	G	C	C	G	G	A	A	A	A	A	A	A	G	T	A	G	G	A	T
KX519704.1.1210	A	G	T	T	A	T	A	G	A	C	C	G	G	C	A	T	G	C	T	T	C	C	T	A	G	G	C	T	A	A	G	C	C	G	G	A	A	A	A	A	A	A	G	T	A	G	G	A	T
KX538909.1.1225	A	G	T	T	A	T	A	G	A	C	C	G	G	C	A	T	G	C	T	T	C	C	T	A	G	G	C	T	A	A	G	C	C	G	G	A	A	A	G	A	A	A	G	T	A	G	G	A	T
KX538911.1.1223	A	G	T	T	A	T	A	G	A	C	C	G	G	C	A	T	G	C	T	T	C	C	T	A	G	G	C	T	A	A	G	C	C	G	G	A	A	A	G	A	A	A	G	T	A	G	G	A	T
KX538912.1.1224	A	G	T	T	A	T	A	G	A	C	C	G	G	C	A	T	G	C	T	T	C	C	T	A	G	G	C	T	A	A	G	C	C	G	G	A	A	A	G	A	A	A	G	T	A	G	G	A	T
KX538913.1.1472	A	G	T	T	A	T	A	G	A	C	C	G	G	C	A	C	G	C	T	T	C	C	T	A	G	G	C	T	A	A	G	C	C	G	G	A	A	A	A	A	A	A	G	T	A	G	G	A	T
KX538914.1.1398	A	G	T	T	A	T	A	G	A	C	C	G	G	C	A	C	G	C	T	T	C	C	T	A	G	G	C	T	A	A	G	C	C	G	G	A	A	A	A	A	A	A	G	T	A	G	G	A	T
KX538915.1.1424	A	G	T	T	A	T	A	G	A	C	C	G	G	C	A	C	G	C	T	T	C	C	T	A	G	G	C	T	A	A	G	C	C	G	G	A	A	A	A	A	A	A	G	T	A	G	G	A	T
KX570900.1.1529	A	A	C	C	G	G	T	A	G	C	G	G	G	A	A	T	A	T	C	A	T	T	C	T	A	A	T	A	A	G	A	G	T	A	C	G	G	G	A	G	T	G	T	C	T	T	T	T	T
KX611568.1.1414	A	G	T	T	A	T	A	G	A	C	C	G	G	C	A	C	A	C	T	T	C	C	T	A	G	G	C	T	A	A	G	C	C	G	G	A	A	A	A	A	A	A	G	T	A	G	G	A	T
KX611569.1.1435	A	A	T	T	A	T	A	G	A	C	C	G	G	A	A	T	G	C	T	T	C	C	T	A	G	G	C	T	A	A	G	C	C	G	G	A	A	A	A	A	A	A	G	T	A	G	G	A	T
KX611571.1.1435	A	G	T	T	A	T	A	A	A	C	G	G	G	C	A	C	G	C	T	T	C	C	T	A	G	G	C	T	A	A	G	C	C	G	G	A	A	A	A	A	A	A	G	T	A	G	G	A	T
KX611575.1.1353	A	G	T	C	A	G	A	G	A	C	C	G	G	A	A	C	A	C	T	T	C	C	T	A	G	G	C	T	A	A	G	C	C	G	G	A	A	A	A	A	A	A	G	T	A	G	G	A	T
KX620369.1.1267	A	G	C	T	A	T	A	G	A	C	C	G	G	C	A	T	G	C	T	T	C	C	T	A	G	G	C	T	A	A	G	C	C	G	G	A	A	A	A	A	A	A	G	T	A	G	G	A	T
KX664087.1.1205	A	G	T	T	A	T	A	G	A	C	C	G	G	C	A	T	G	C	T	T	C	C	T	A	G	G	C	T	A	A	G	C	C	G	G	A	A	A	A	A	A	A	G	T	A	G	G	A	T
KX756684.1.1478	A	G	T	T	A	T	A	G	A	C	C	G	G	C	A	C	G	C	T	T	C	C	T	A	G	G	C	T	A	A	G	C	C	G	G	A	A	A	A	A	A	A	G	T	A	G	G	A	T
KX863516.1.1541	G	G	T	C	G	G	A	G	G	C	C	G	G	C	C	T	G	C	T	T	C	T	C	T	A	A	T	A	A	G	A	G	T	A	C	G	G	G	G	G	A	A	G	T	A	G	G	A	T
KX881777.1.1230	G	G	T	T	G	G	T	G	G	T	C	A	G	C	A	T	G	T	C	A	T	T	C	T	A	A	T	A	G	G	A	G	T	A	C	G	G	G	G	G	A	A	G	T	A	G	G	A	T
KX881779.1.1339	A	G	T	T	A	T	A	G	A	C	C	G	G	C	A	C	G	C	T	T	C	C	T	A	G	G	C	T	A	A	G	C	C	G	G	A	A	A	A	A	A	A	G	T	A	G	G	A	T
KX943327.1.1436	A	G	T	T	A	T	A	G	A	C	C	G	G	C	A	C	G	C	T	T	C	C	T	A	G	G	C	T	A	A	G	C	C	G	G	A	A	A	A	A	A	A	G	T	A	G	G	A	T
KY393043.1.1430	A	G	T	T	A	T	A	G	A	C	C	G	G	C	A	C	G	C	T	T	C	C	T	A	G	G	C	T	A	A	G	C	C	G	G	A	A	A	A	A	A	A	G	T	A	G	G	A	T
KY563337.1.1248	A	G	T	T	A	T	A	G	A	C	C	G	G	C	A	C	G	C	T	T	C	C	T	A	G	G	C	T	A	A	G	C	C	G	G	A	A	A	A	A	A	A	G	T	A	G	G	A	T
KY582835.1.1259	A	G	T	T	A	T	A	G	A	C	C	G	G	C	A	T	G	C	T	T	C	C	T	A	G	G	C	T	A	A	G	C	C	G	G	A	A	A	A	A	A	A	G	T	A	G	G	A	T
KY658474.1.1222	A	G	T	T	G	T	A	G	A	C	C	G	G	C	A	T	G	C	T	T	C	C	T	A	G	G	T	T	A	A	G	C	C	G	G	A	G	A	A	A	A	A	G	T	A	G	G	A	T
KY658476.1.1219	A	G	T	T	G	T	A	G	A	C	C	G	G	C	A	T	G	C	T	T	C	C	T	A	G	A	C	T	A	A	A	C	C	G	G	A	A	A	A	A	A	A	G	T	A	G	G	A	T
KY658477.1.1219	A	G	T	T	G	G	T	G	A	C	C	G	G	C	A	T	G	C	T	T	C	C	T	A	G	G	C	T	A	A	G	C	C	G	G	A	A	A	A	G	A	A	G	T	A	G	G	A	T
KY658478.1.1244	A	G	T	T	A	T	A	G	A	C	C	G	G	C	A	T	G	C	T	T	C	C	T	A	G	G	C	T	A	G	G	C	C	G	G	A	A	A	A	A	A	A	G	T	A	G	G	A	T
KY658480.1.1210	A	G	T	T	A	T	A	G	A	C	C	G	G	C	A	T	G	C	T	T	T	C	T	A	G	G	C	T	A	A	G	C	C	G	G	A	G	G	A	G	T	G	T	C	T	T	T	T	T
L23507.1.1535	G	G	T	T	G	G	T	G	G	T	C	A	G	C	A	T	G	T	C	A	T	T	C	T	A	A	T	A	G	G	A	G	T	A	C	G	G	A	G	G	A	A	G	T	A	G	G	A	T
LBDE01000514.1.1573	A	G	T	T	A	T	A	G	G	C	C	G	G	C	A	C	G	T	T	T	C	C	T	A	G	G	C	T	A	A	G	C	C	G	G	A	A	A	A	A	A	A	G	T	A	G	G	A	T
LBDF01000013.67813.69388	A	G	T	T	A	T	A	G	A	C	C	G	G	C	A	C	G	C	T	T	C	C	T	A	G	G	C	T	A	A	G	C	C	G	G	A	A	A	A	A	A	A	G	T	A	G	G	A	T
LC034192.1.1244	A	G	T	T	A	T	A	G	A	C	C	G	G	C	A	C	A	C	T	T	C	C	T	A	G	G	C	T	A	A	G	C	C	G	G	A	A	A	A	A	A	A	G	T	A	G	G	A	T
LC061609.1.1543	A	A	C	C	G	G	T	A	G	C	G	G	G	A	A	T	A	T	C	A	T	T	C	T	A	A	T	A	A	G	A	G	T	A	C	G	G	G	A	G	T	G	T	C	T	T	T	T	A
LC061613.1.1544	A	A	C	C	G	G	T	A	G	C	G	G	G	A	A	T	A	T	C	A	T	T	C	T	A	A	T	A	A	G	A	G	T	A	C	G	G	G	A	G	T	G	T	C	T	T	T	T	A
LC061615.1.1542	G	G	T	T	G	G	T	G	G	T	C	A	G	C	A	T	G	T	C	A	T	T	C	T	A	A	T	A	G	G	A	G	T	A	C	G	G	G	G	G	A	A	G	T	A	G	G	A	T
LC155901.1.1496	A	G	T	T	A	T	A	G	A	C	C	G	G	C	A	T	G	C	T	T	C	C	T	A	G	G	C	T	A	A	G	C	C	G	G	A	A	A	A	A	A	A	G	T	A	G	G	A	T
LC155902.1.1488	A	G	T	T	A	T	A	G	A	C	C	G	G	C	A	C	G	C	T	T	C	C	T	A	G	G	C	T	A	A	G	C	C	G	G	A	A	A	A	A	A	G	G	T	A	G	G	A	T
LC155903.1.1506	G	G	T	T	G	G	T	G	G	T	C	A	G	C	A	T	G	T	C	A	T	T	C	T	A	A	T	A	G	G	A	G	T	A	C	G	G	G	G	G	A	A	G	T	A	G	G	A	T
LC159535.1.1435	A	G	T	T	A	T	A	G	A	C	C	G	G	C	A	T	G	C	T	T	C	C	T	A	G	G	C	T	A	A	G	C	C	G	G	A	A	A	A	A	A	A	G	T	A	G	G	A	T
LF134113.3.1546	G	A	C	C	G	G	A	A	A	T	G	A	A	A	C	T	A	C	T	T	C	T	C	T	A	A	T	A	G	G	A	G	T	A	C	G	G	G	G	G	T	G	T	C	T	T	T	T	A
LF134149.1.1452	A	G	T	T	G	G	T	A	A	C	C	A	G	A	A	T	G	C	T	A	C	C	T	T	G	G	C	A	G	A	A	C	C	G	G	G	A	G	A	G	A	A	T	T	A	G	G	A	T
LF136159.10.1552	A	A	C	C	G	G	T	G	A	T	G	G	A	A	A	T	A	C	T	A	T	T	C	T	A	A	T	A	G	G	A	G	T	A	C	G	A	G	G	G	T	G	T	C	T	T	T	T	A
LF136181.1.1452	A	G	T	T	G	G	T	A	A	C	C	A	G	A	A	T	G	C	T	A	C	C	T	T	G	G	C	A	G	A	A	C	C	G	G	G	A	G	A	G	A	A	T	T	A	G	G	A	T
LF651719.3.1546	G	A	C	C	G	G	A	A	A	T	G	A	A	A	C	T	A	C	T	T	C	T	C	T	A	A	T	A	G	G	A	G	T	A	C	G	G	G	G	G	T	G	T	C	T	T	T	T	A
LG085737.10.1552	A	A	C	C	G	G	T	G	A	T	G	G	A	A	A	T	A	C	T	A	T	T	C	T	A	A	T	A	G	G	A	G	T	A	C	G	A	G	G	G	T	G	T	C	T	T	T	T	A
LG085755.9.1555	A	G	T	T	A	T	A	G	A	C	C	G	G	C	A	C	G	C	T	T	C	C	T	A	G	G	C	T	A	A	G	C	C	G	G	A	A	A	A	A	A	A	G	T	A	G	G	A	T
LG104491.3.1546	G	A	C	C	G	G	A	A	A	T	G	A	A	A	C	T	A	C	T	T	C	T	C	T	A	A	T	A	G	G	A	G	T	A	C	G	G	G	G	G	T	G	T	C	T	T	T	T	A
LG104505.10.1552	A	A	C	C	G	G	T	G	A	T	G	G	A	A	A	T	A	C	T	A	T	T	C	T	A	A	T	A	G	G	A	G	T	A	C	G	A	G	G	G	T	G	T	C	T	T	T	T	A
LIGM01000002.599800.601375	A	G	T	T	A	T	A	G	A	C	C	G	G	C	A	C	G	C	T	T	C	C	T	A	G	G	C	T	A	A	G	C	C	G	G	A	A	A	A	A	A	A	G	T	A	G	G	A	T
LJCZ01000024.384.1957	G	A	C	C	G	G	A	A	A	T	G	A	A	A	C	T	A	C	T	T	C	T	C	T	A	A	T	A	G	G	A	G	T	A	C	G	G	G	G	G	T	G	T	C	T	T	T	T	A
LJDA01000046.428.2001	G	A	C	C	G	G	A	A	A	T	G	A	A	A	C	T	A	C	T	T	C	T	C	T	A	A	T	A	G	G	A	G	T	A	C	G	G	G	G	G	T	G	T	C	T	T	T	T	A
LJGQ01000111.323.1896	G	A	C	C	G	G	A	A	A	T	G	A	A	A	C	T	A	C	T	T	C	T	C	T	A	A	T	A	G	G	A	G	T	A	C	G	G	G	G	G	T	G	T	C	T	T	T	T	A
LJOM01000159.146.1719	G	A	C	C	G	G	A	A	A	T	G	A	A	A	C	T	A	C	T	T	C	T	C	T	A	A	T	A	G	G	A	G	T	A	C	G	G	G	G	G	T	G	T	C	T	T	T	T	A
LKHZ01000001.821384.822921	A	G	T	T	A	T	A	G	A	C	C	G	G	C	A	T	G	C	T	T	C	C	T	A	G	G	C	T	A	A	G	C	C	G	G	A	A	A	A	A	A	A	G	T	A	G	G	A	T
LKHZ01000002.1131122.1132642	A	G	T	T	A	T	A	G	A	C	C	G	G	C	A	C	G	C	T	T	C	C	T	A	G	G	C	T	A	A	G	C	C	G	G	A	A	A	A	A	A	A	G	T	A	G	G	A	T
LOMH01000114.44.1619	A	G	T	T	A	T	A	G	A	C	C	G	G	C	A	T	G	C	T	T	C	C	T	A	G	G	C	T	A	A	G	C	C	G	G	A	A	A	A	A	A	A	G	T	A	G	G	A	T
LP643590.312212.313771	G	G	T	T	G	G	T	G	G	T	C	A	G	C	A	T	G	T	C	A	T	T	C	T	A	A	T	A	G	G	A	G	T	A	C	G	G	G	G	G	A	A	G	T	A	G	G	A	T
LQ416931.1.1299	A	G	T	T	A	T	A	G	A	T	C	G	G	C	A	C	G	C	T	T	C	C	T	A	G	G	C	T	A	A	G	C	C	G	G	A	A	A	A	A	A	A	G	T	A	G	G	A	T
LQ416933.7.1317	A	G	T	T	A	T	A	G	A	C	C	G	G	C	A	C	A	C	T	T	C	C	T	A	G	G	C	T	A	A	G	C	C	G	G	A	A	A	A	A	A	A	G	T	A	G	G	A	T
LQ514932.7.1317	A	G	T	T	A	T	A	G	A	C	C	G	G	C	A	C	A	C	T	T	C	C	T	A	G	G	C	T	A	A	G	C	C	G	G	A	A	A	A	A	A	A	G	T	A	G	G	A	T
LQ514933.1.1389	A	G	T	T	A	G	A	G	A	C	C	G	G	C	A	C	G	C	T	T	C	C	T	A	G	G	C	T	A	A	G	C	C	G	G	A	A	A	A	A	A	A	G	T	A	G	G	A	T
LSST01000076.17.1592	A	G	T	T	A	T	A	G	A	C	C	G	G	C	A	T	G	C	T	T	C	C	T	A	G	G	C	T	A	A	G	C	C	G	G	A	A	A	A	A	A	A	G	T	A	G	G	A	T
LSVK01000002.12603.14146	G	A	C	C	G	G	A	A	A	T	G	A	A	A	C	T	A	C	T	T	C	T	C	T	A	A	T	A	G	G	A	G	T	A	C	G	G	G	G	G	T	G	T	C	T	T	T	T	A
LSVK01000003.487.2030	G	A	C	C	G	G	A	A	A	T	G	A	A	A	C	T	A	C	T	T	C	T	C	T	A	A	T	A	G	G	A	G	T	A	C	G	G	G	G	G	T	G	T	C	T	T	T	T	A
LT593850.1.1477	A	G	T	T	A	T	A	G	A	C	C	G	G	C	A	C	G	C	T	T	C	C	T	A	G	G	C	T	A	A	G	C	C	G	G	A	A	A	A	A	A	A	G	T	A	G	G	A	T
LTCD01000078.17.1592	A	G	T	T	A	T	A	G	A	C	C	G	G	C	A	T	G	C	T	T	C	C	T	A	G	G	C	T	A	A	G	C	C	G	G	A	A	A	A	A	A	A	G	T	A	G	G	A	T
LUXA01000026.51.1596	A	G	T	T	A	T	A	G	A	C	C	G	G	C	A	C	G	C	T	T	C	C	T	A	G	G	C	T	A	A	G	C	C	G	G	A	A	A	A	A	A	A	G	T	A	G	G	A	T
LUXO01000021.121962.123506	A	G	T	T	A	T	A	G	A	C	C	G	G	C	A	C	G	C	T	T	C	C	T	A	G	G	C	T	A	A	G	C	C	G	G	A	A	A	A	A	A	A	G	T	A	G	G	A	T
LV535632.3.1546	G	A	C	C	G	G	A	A	A	T	G	A	A	A	C	T	A	C	T	T	C	T	C	T	A	A	T	A	G	G	A	G	T	A	C	G	G	G	G	G	T	G	T	C	T	T	T	T	A
LV535646.10.1552	A	A	C	C	G	G	T	G	A	T	G	G	A	A	A	T	A	C	T	A	T	T	C	T	A	A	T	A	G	G	A	G	T	A	C	G	A	G	G	G	T	G	T	C	T	T	T	T	A
LYUK01000086.273.1839	A	G	T	T	A	T	A	G	A	C	C	G	G	C	A	T	G	C	T	T	C	C	T	A	G	G	C	T	A	A	G	C	C	G	G	A	A	A	A	A	A	A	G	T	A	G	G	A	T
M58820.1.1521	A	A	C	C	G	G	T	A	G	C	G	G	G	A	A	T	A	T	C	A	T	T	C	T	A	A	T	A	A	G	A	G	T	A	C	G	G	G	A	G	T	G	T	C	T	T	T	T	A
M58827.1.1571	A	G	T	T	A	T	A	G	A	C	C	G	G	C	A	C	G	C	T	T	C	C	T	A	G	G	C	T	A	A	G	C	C	G	G	A	A	A	A	A	A	A	G	T	A	G	G	A	T
MAXE01000009.2086.3632	A	G	T	T	A	T	A	G	A	C	C	A	G	C	A	T	G	C	T	T	C	C	T	A	G	A	C	T	A	A	G	C	C	G	G	A	A	A	A	A	A	A	G	T	A	G	G	A	T
MDTN01000010.6210.7771	A	A	C	C	G	G	T	G	A	T	G	G	A	A	A	T	A	C	T	A	T	T	C	T	A	A	T	A	G	G	A	G	T	A	C	G	G	G	G	G	T	G	T	C	T	T	T	T	A
MEGY01000012.26865.28411	A	G	T	T	A	T	A	G	A	C	C	G	G	C	A	T	G	C	T	T	C	C	T	A	G	G	C	T	A	A	G	C	C	G	G	A	A	A	A	A	A	A	G	T	A	G	G	A	T
MEGY01000029.80658.82204	A	G	T	T	A	T	A	G	A	C	C	G	G	C	A	T	G	C	T	T	C	C	T	A	G	G	C	T	A	A	G	C	C	G	G	A	A	A	A	A	A	A	G	T	A	G	G	A	T
MF000889.1.1527	A	G	T	T	A	T	A	G	A	C	C	G	G	C	A	T	A	C	T	T	C	C	T	A	G	G	C	T	A	A	G	C	C	G	G	A	A	A	A	A	A	A	G	T	A	G	G	A	T
MF062578.1.1462	A	G	T	T	A	T	A	G	A	C	C	G	G	C	A	T	G	C	T	T	C	C	T	A	G	G	C	T	A	A	G	C	C	G	G	A	A	A	A	A	A	A	G	T	A	G	G	A	T
MIMN01000060.2059.3628	A	A	T	T	G	G	T	A	A	T	C	G	A	C	A	T	G	T	T	A	C	C	T	T	G	G	T	A	G	A	G	C	C	G	G	G	G	A	A	G	A	A	G	T	A	T	T	A	T
MIMO01000121.3338.4922	G	G	T	T	G	G	T	G	G	T	C	A	G	C	A	T	G	T	C	A	T	T	C	T	A	A	T	A	G	G	A	G	T	A	C	G	G	G	G	G	A	A	G	T	A	G	G	A	T
MJAM01000024.177.1723	A	G	T	T	A	T	A	G	A	C	C	G	G	C	A	C	G	C	T	T	C	C	T	A	G	G	C	T	A	A	G	C	C	G	G	A	A	A	A	A	A	A	G	T	A	G	G	A	T
MKDK01000036.169.1715	A	G	T	T	A	T	A	G	A	C	C	G	G	C	A	C	G	C	T	T	C	C	T	A	G	G	C	T	A	A	G	C	C	G	G	A	A	A	A	A	A	A	G	T	A	G	G	A	T
MKDP01000062.264.1810	A	G	T	T	A	T	A	G	A	C	C	G	G	C	A	T	G	C	T	T	C	C	T	A	G	G	C	T	A	A	G	C	C	G	G	A	A	A	A	A	A	A	G	T	A	G	G	A	T
MKDQ01000018.3351.4837	A	G	T	T	A	T	A	G	A	C	C	G	G	C	A	T	G	C	T	T	C	C	T	A	G	G	C	T	A	A	G	C	C	G	G	A	A	A	A	A	A	A	G	T	A	G	G	A	T
MKDY01000030.3388.4934	A	G	T	T	A	T	A	G	A	C	C	G	G	C	A	C	G	C	T	T	C	C	T	A	G	G	C	T	A	A	G	C	C	G	G	A	A	A	A	A	A	A	G	T	A	G	G	A	T
MKEB01000094.25.1571	A	G	T	T	A	T	A	G	A	C	C	G	G	C	A	T	G	C	T	T	C	C	T	A	G	A	C	T	A	A	G	C	C	G	G	A	A	A	A	A	A	A	G	T	A	G	G	A	T
MUZE01000044.58.1633	A	G	T	T	A	T	A	G	A	C	C	G	G	C	A	C	G	C	T	T	C	C	T	A	G	G	C	T	A	A	G	C	C	G	G	A	A	A	A	A	A	A	G	T	A	G	G	A	T
NARH01000086.307.1880	G	A	C	C	G	G	A	A	A	T	G	A	A	A	C	T	A	C	T	T	C	T	C	T	A	A	T	A	G	G	A	G	T	A	C	G	G	G	G	G	T	G	T	C	T	T	T	T	A
NBBH01000108.3578.5023	A	G	T	T	G	G	T	G	G	T	C	A	G	C	A	T	G	T	C	A	T	T	C	T	A	A	T	A	G	G	A	G	T	A	C	G	G	G	G	G	A	A	G	T	A	G	G	A	T
X52653.1.1507	A	G	T	T	A	T	A	G	A	C	C	G	G	C	A	C	G	C	T	T	C	C	T	A	G	G	C	T	A	A	G	C	C	G	G	A	A	A	A	A	A	A	G	T	A	G	G	A	T
X76328.1.1571	G	G	T	T	G	G	T	G	G	T	C	A	G	C	A	T	G	T	C	A	T	T	C	T	A	A	T	A	G	G	A	G	T	A	C	G	G	G	G	G	A	A	G	T	A	G	G	A	T
Y16329.1.1539	A	A	C	C	G	G	T	A	G	C	G	A	A	A	C	T	A	T	C	A	T	T	C	T	A	G	T	A	G	G	A	G	T	A	C	G	G	G	G	G	T	G	T	C	T	T	T	T	A
Y17362.1.1559	G	A	C	C	G	G	A	A	A	T	G	A	A	A	C	T	G	C	T	T	C	T	C	T	A	A	T	A	G	G	A	G	T	A	C	G	G	G	G	G	T	G	T	C	T	T	T	T	A
[truncated: 57 more columns]

## Sheet: Prevotella
	195	196	207	214	230	231	263	265	270	315	321	326	329	337	338	339	345	346	349	355	358	363	364	365	368	373	375	376	382	384	387	388	389	392	398	412	417	418	482	613	617	620	680	681	685	732	734	750	751
Consensus sequence	A	G	A	A	C	T	C	A	C	T	T	G	G	G	T	T	A	C	A	A	G	A	T	A	G	A	G	A	C	G	T	A	C	T	A	T	A	A	A	G	G	C	G	T	G	C	T	A	T
FLAST10001	A	G	A	A	C	T	C	A	C	T	T	G	A	A	G	C	T	T	C	G	C	T	T	G	G	A	C	G	G	G	T	T	C	C	A	T	A	T	A	G	G	C	A	T	A	A	G	C	C
FLAST10002	A	G	A	G	C	C	T	A	T	T	T	G	A	A	G	C	T	T	C	G	C	T	T	G	G	A	C	G	G	G	T	T	C	C	A	T	A	T	A	G	G	C	A	T	A	A	G	C	C
FLAST10003	A	G	A	A	C	T	C	T	C	T	T	G	G	G	T	T	A	C	A	A	C	A	T	A	C	A	G	A	C	G	T	T	G	T	A	T	A	T	A	A	G	T	G	T	G	C	T	A	T
FLAST10004	C	A	A	G	T	C	T	A	T	T	A	C	G	G	T	T	A	C	C	A	G	A	T	A	G	C	G	A	C	A	A	A	C	T	G	G	T	A	A	G	G	C	G	T	G	C	T	A	T
FLAST10005	A	G	A	A	C	T	C	A	C	G	T	G	G	G	T	T	A	C	A	A	C	A	T	A	C	A	G	A	C	G	T	T	G	T	A	T	A	T	A	A	G	T	G	T	A	C	T	A	T
FLAST10006	A	G	A	A	C	T	C	T	C	G	T	G	G	G	T	T	A	C	A	A	C	A	T	A	C	A	G	A	C	G	T	T	G	T	A	T	A	T	A	A	G	T	G	T	A	C	T	A	T
FLAST10007	A	G	G	A	T	T	C	A	C	G	A	G	G	A	G	C	T	T	A	A	G	T	T	A	G	A	C	A	G	G	T	A	C	T	A	T	T	A	A	A	A	T	A	T	G	C	G	C	C
FLAST10008	C	A	A	G	C	C	T	A	T	T	A	C	G	G	T	T	A	C	C	A	G	A	T	A	G	C	G	A	C	A	A	A	C	T	G	G	T	A	A	G	G	C	G	T	G	C	T	A	T
FLAST10009	A	G	A	A	T	T	T	A	C	T	A	C	G	G	T	T	A	C	C	A	G	A	T	A	G	C	G	A	C	A	A	A	C	T	G	G	T	A	A	G	G	C	G	T	G	C	T	A	T
FLAST10010	A	G	G	A	T	T	C	A	C	G	T	G	G	G	T	T	A	C	A	A	C	A	T	A	C	A	G	A	C	G	T	T	G	T	A	T	A	T	A	A	G	T	G	T	A	C	T	A	T
FLAST10011	C	A	A	G	C	C	T	A	T	T	A	C	G	G	T	T	A	C	C	A	G	A	T	A	G	C	G	A	C	A	A	A	C	T	G	G	T	A	G	G	G	C	G	T	G	C	T	A	T
FLAST10012	A	G	A	A	T	T	C	T	C	G	T	G	A	G	T	T	A	C	A	G	C	A	T	G	C	A	G	G	C	G	T	A	G	C	A	T	A	T	A	G	G	C	G	C	G	A	T	A	T
FLAST10013	A	G	A	A	C	T	C	T	C	G	T	G	G	G	T	T	A	C	A	A	C	A	T	A	C	A	G	A	C	G	T	T	G	T	A	T	A	T	A	A	G	T	G	T	A	C	T	A	T
FLAST10014	C	A	A	G	C	C	C	A	T	G	T	G	G	G	T	T	A	T	A	A	G	T	T	A	C	A	G	G	C	G	A	T	G	T	A	T	A	T	A	G	G	C	G	C	G	C	T	A	T
FLAST10015	A	G	A	A	T	T	C	T	C	T	T	C	G	G	T	T	A	C	C	A	G	A	C	G	G	C	G	A	C	A	T	A	C	C	G	G	A	A	G	G	G	C	G	C	G	C	T	A	C
FLAST10016	C	A	A	G	C	C	T	A	T	T	A	C	G	G	T	T	A	C	C	A	G	A	T	A	G	C	G	A	C	A	A	A	C	T	G	G	T	A	G	G	G	C	G	T	G	C	T	A	T
FLAST10017	A	G	G	A	T	T	T	A	C	T	T	G	A	A	G	C	T	T	C	G	C	T	T	G	G	A	C	G	G	G	T	T	C	C	A	T	A	T	A	G	G	C	G	T	G	C	T	A	T
FLAST10018	C	A	A	G	C	C	T	A	T	T	A	C	G	G	T	T	A	C	C	A	G	A	T	A	G	C	G	A	C	A	A	A	C	T	G	G	T	A	A	G	G	C	G	T	G	C	T	A	T
FLAST10019	A	G	A	A	T	T	C	T	C	G	T	G	G	G	T	T	A	T	A	A	G	T	T	A	C	A	G	G	C	G	A	T	G	T	A	T	A	T	A	G	G	C	G	C	G	C	T	A	T
FLAST10020	C	A	A	G	C	T	T	A	T	T	A	C	G	G	T	T	A	C	C	A	G	A	C	A	G	C	G	A	C	A	A	A	C	T	G	G	T	A	G	G	G	C	G	T	G	C	T	A	T
FLAST10021	C	A	A	G	C	C	C	A	T	T	T	C	G	G	T	T	A	C	A	A	G	A	C	A	G	C	G	A	C	A	A	A	C	T	G	G	A	A	A	G	G	C	G	C	G	C	T	A	C
FLAST10022	C	A	A	G	C	C	T	A	T	G	A	G	G	A	G	C	T	T	A	A	G	T	T	A	G	A	C	A	G	G	T	A	C	T	A	T	T	A	A	A	A	T	A	T	G	C	G	C	C
FLAST10023	A	G	A	A	C	T	C	A	C	T	T	G	G	G	T	T	A	C	A	A	G	A	T	A	G	A	G	A	C	G	T	A	C	T	A	T	A	A	A	G	G	C	G	T	G	C	T	A	T
FLAST10024	C	A	A	G	C	C	T	A	T	T	A	C	G	G	T	T	A	C	C	A	G	A	T	A	G	C	G	A	C	A	A	A	C	T	G	G	T	A	G	G	G	C	G	T	G	C	T	A	T
FLAST10025	A	G	A	A	C	T	C	T	C	T	A	C	G	G	T	T	A	C	C	A	G	A	T	A	G	C	G	A	C	A	A	A	C	T	G	G	T	A	G	G	G	C	G	T	G	C	T	A	T
FLAST10026	A	G	A	A	C	T	C	A	C	G	T	G	G	G	T	T	A	C	A	A	C	A	T	A	C	A	G	A	C	G	T	T	G	T	A	T	A	T	A	A	G	T	G	T	A	C	T	A	T
FLAST10027	C	A	A	G	C	C	T	A	T	G	T	G	G	G	T	T	A	C	A	A	C	A	T	A	C	A	G	A	C	G	T	T	G	T	A	T	A	T	A	A	G	T	G	T	A	C	T	A	T
FLAST10028	A	G	A	A	C	T	C	T	C	G	T	G	G	G	T	T	A	C	A	A	C	A	T	A	C	A	G	A	C	G	T	T	G	T	A	T	A	T	A	A	G	T	G	T	A	C	T	A	T
FLAST10029	C	A	A	G	C	C	T	A	T	T	A	C	G	G	T	T	A	C	C	A	G	A	C	A	G	C	G	A	C	A	A	A	C	T	G	G	T	A	G	G	G	C	G	T	G	C	T	A	T
FLAST10030	A	G	G	A	T	T	C	A	C	G	A	G	G	A	G	C	T	T	A	A	G	T	T	A	G	A	C	A	G	G	T	A	C	T	A	T	T	A	A	A	A	T	A	T	G	C	G	C	C
FLAST10031	A	G	G	A	T	T	T	A	C	T	T	G	A	A	G	C	T	T	C	G	C	T	T	G	G	A	C	G	G	G	T	T	C	C	A	T	A	T	A	G	G	C	A	T	A	A	G	C	C
FLAST10032	A	G	G	A	T	T	T	A	C	T	T	G	A	A	G	C	T	T	C	G	C	T	T	G	G	A	C	G	G	G	T	T	C	C	A	T	A	T	A	G	G	C	A	T	A	A	G	C	C
FLAST10033	C	A	A	G	C	C	T	A	T	T	A	C	G	G	T	T	A	C	C	A	G	A	T	A	G	C	G	A	C	A	A	A	C	T	G	G	T	A	G	G	G	C	G	T	G	C	T	A	T
FLAST10034	C	A	A	G	C	C	T	A	T	T	A	C	G	G	T	T	A	C	C	A	G	A	C	A	G	C	G	A	C	A	A	A	C	T	G	G	T	A	G	G	G	C	G	T	G	C	T	A	T
FLAST10035	A	G	G	A	T	T	C	A	C	G	A	G	G	A	G	C	T	T	A	A	G	T	T	A	G	A	C	A	G	G	T	A	C	T	A	T	T	A	A	A	A	T	A	T	G	C	G	C	C
FLAST10036	A	G	A	A	T	T	T	A	C	T	T	G	A	A	G	C	T	T	C	G	C	T	T	G	G	A	C	G	G	G	T	T	C	C	A	T	A	T	A	G	G	C	A	T	A	A	G	C	C
FLAST10037	A	G	G	A	T	T	C	A	C	G	A	G	G	A	G	C	T	T	A	A	G	T	T	A	G	A	C	A	G	G	T	A	C	T	A	T	T	A	A	A	A	T	A	T	G	C	G	C	C
FLAST10038	C	A	A	G	C	C	T	A	T	T	A	C	G	G	T	T	A	C	C	A	G	A	T	A	G	C	G	A	C	A	A	A	C	T	G	G	T	A	A	G	G	C	G	T	G	C	T	A	T
FLAST10039	A	G	A	A	C	T	C	T	C	G	T	G	G	G	T	T	A	C	A	A	C	A	T	A	C	A	G	A	C	G	T	T	G	T	A	T	A	T	A	A	G	T	G	T	A	C	T	A	T
FLAST10040	A	G	A	A	C	T	C	A	C	G	T	G	A	G	T	T	A	C	A	G	C	A	T	G	C	A	G	G	C	G	T	A	G	C	A	T	A	T	A	G	G	C	G	C	G	A	T	A	T
FLAST10041	C	A	A	G	C	C	T	A	T	T	A	C	G	G	T	T	A	C	C	A	G	A	T	A	G	C	G	A	C	A	A	A	C	T	G	G	T	A	G	G	G	C	G	T	G	C	T	A	T
FLAST10042	C	A	A	G	C	C	C	A	T	T	T	C	G	G	T	T	A	C	C	A	G	A	C	G	G	C	G	A	C	A	T	A	C	C	G	G	A	A	G	G	G	C	G	C	G	C	T	A	C
FLAST10043	A	G	A	A	C	T	C	A	C	G	T	G	G	G	T	T	A	C	C	A	G	A	T	A	G	C	G	A	C	A	A	A	C	T	G	G	T	A	G	A	G	T	G	T	A	C	T	A	T
FLAST10044	A	G	A	A	T	T	C	T	C	G	T	G	G	G	T	T	A	T	A	A	G	T	T	A	C	A	G	G	C	G	A	T	G	T	A	T	A	T	G	G	G	C	G	C	G	C	T	A	C
FLAST10045	A	G	G	A	T	T	C	A	C	G	A	G	G	A	G	C	T	T	A	A	G	T	T	A	G	A	C	A	G	G	T	A	C	T	A	T	T	A	A	A	A	T	A	T	G	C	G	C	C
FLAST10046	A	G	G	A	T	T	C	A	C	G	A	G	G	A	G	C	T	T	A	A	G	T	T	A	G	A	C	A	G	G	T	A	C	T	A	T	T	A	A	A	A	T	G	T	G	C	T	A	T
FLAST10047	C	A	A	G	C	C	C	A	T	T	T	C	G	G	T	T	A	C	C	A	G	A	C	G	G	C	G	A	C	A	T	A	C	C	G	G	A	A	G	A	A	T	A	C	A	A	G	C	T
FLAST10048	C	A	A	G	C	C	T	A	T	T	A	C	G	G	T	T	A	C	C	A	G	A	T	A	G	C	G	A	C	A	A	A	C	T	G	G	T	A	A	G	G	C	G	T	G	C	T	A	T
FLAST10049	A	G	A	A	C	T	T	A	C	T	T	G	G	A	G	C	T	T	A	A	G	T	T	A	G	C	C	A	G	G	T	T	C	T	A	T	A	A	G	A	A	T	G	C	G	A	T	A	T
FLAST10050	A	G	A	A	C	T	C	T	C	G	T	G	G	G	T	T	A	C	A	A	C	A	T	A	C	A	G	A	C	G	T	T	G	T	A	T	A	T	A	A	G	T	G	T	A	C	T	A	T
FLAST10051	A	G	A	A	C	T	C	T	C	T	T	G	G	G	T	C	A	C	A	A	G	A	T	A	C	A	G	G	C	G	T	T	G	T	A	T	A	A	G	A	A	T	A	T	G	A	G	C	C
FLAST10052	A	G	A	A	T	T	C	T	C	G	T	G	A	G	T	T	A	C	A	G	C	A	T	G	C	A	G	G	C	G	T	A	G	C	A	T	A	T	A	G	G	C	G	T	G	C	T	A	T
FLAST10053	C	A	A	G	C	C	C	A	T	T	T	C	G	G	T	T	A	C	C	A	G	A	C	G	G	C	G	A	C	A	T	A	C	C	G	G	A	A	G	A	A	T	G	T	A	A	G	C	T
FLAST10054	C	A	A	G	C	C	T	A	T	T	A	C	G	G	T	T	A	C	C	A	G	A	T	A	G	C	G	A	C	A	A	A	C	T	G	G	T	A	G	G	G	C	G	T	G	C	T	A	T
FLAST10055	A	G	G	A	T	T	T	A	C	T	T	G	A	A	G	C	T	T	C	G	C	T	T	G	G	A	C	G	G	G	T	T	C	C	A	T	A	T	A	G	G	C	A	T	A	A	G	C	C
FLAST10056	A	G	G	A	T	T	T	A	C	T	T	G	A	A	G	C	T	T	C	G	C	T	T	G	G	A	C	G	G	G	T	T	C	C	A	T	A	T	A	G	G	C	A	T	A	A	G	C	C
FLAST10057	A	G	A	A	C	T	C	A	C	G	T	G	G	G	T	T	A	T	A	A	G	T	T	A	C	A	G	G	C	G	A	T	G	T	A	T	A	T	A	G	G	C	G	C	G	C	T	A	T
FLAST10058	A	G	A	A	C	T	C	T	C	G	T	G	G	G	T	T	A	C	A	A	C	A	T	A	C	A	G	A	C	G	A	T	G	T	A	T	A	T	A	A	G	T	G	T	A	C	T	A	T
FLAST10059	A	G	G	A	T	T	C	A	C	G	A	G	G	A	G	C	T	T	A	A	G	T	T	A	G	A	C	A	G	G	T	A	C	T	A	T	T	A	A	A	A	T	A	T	G	C	G	C	T
FLAST10060	A	G	G	A	T	T	T	A	C	T	T	G	A	A	G	C	T	T	C	G	C	T	T	G	G	A	C	G	G	G	T	T	C	C	A	T	A	T	A	G	G	C	G	T	G	C	T	A	T
FLAST10061	A	G	A	A	T	T	T	A	C	T	T	G	A	A	G	C	T	T	C	G	C	T	T	G	G	A	C	G	G	G	T	T	C	C	A	T	A	T	A	G	G	C	A	T	A	A	G	C	C
FLAST10062	C	A	A	G	C	C	T	A	T	T	A	C	G	G	T	T	A	C	C	A	G	A	T	A	G	C	G	A	C	A	A	A	C	T	G	G	T	A	G	G	G	C	G	T	G	C	T	A	T
FLAST10063	A	G	G	A	T	T	T	A	C	T	T	G	A	A	G	C	T	T	C	G	C	T	T	G	G	A	C	G	G	G	T	T	C	C	A	T	A	T	A	G	G	C	A	T	A	A	G	C	C
FLAST10064	A	A	G	A	C	T	C	A	T	G	T	G	G	G	T	T	A	C	A	A	G	A	T	A	G	A	G	A	G	G	T	A	C	T	A	G	A	T	G	G	G	C	G	C	G	C	T	A	C
FLAST10065	C	A	A	G	C	C	T	A	T	T	A	C	G	G	T	T	A	C	C	A	G	A	T	A	G	C	G	A	C	A	A	A	C	T	G	G	T	A	G	G	G	C	G	T	G	C	T	A	T
FLAST10066	A	G	A	A	C	T	T	A	C	T	T	G	G	A	G	C	T	T	A	A	G	T	T	A	G	C	C	A	G	G	T	T	C	T	A	T	A	A	G	A	A	T	G	C	G	A	T	A	T
FLAST10067	A	G	G	A	T	T	C	A	C	G	A	G	G	A	G	C	T	T	A	A	G	T	T	A	G	A	C	A	G	G	T	A	C	T	A	T	T	A	A	A	A	T	G	T	G	C	T	A	T
FLAST10068	C	A	A	G	C	C	T	A	T	T	A	C	G	G	T	T	A	C	C	A	G	A	T	A	G	C	G	A	C	A	A	A	C	T	G	G	T	A	G	G	G	C	G	T	G	C	T	A	T
FLAST10069	C	A	A	G	C	C	C	A	T	T	T	C	G	G	T	T	A	C	C	A	G	A	C	G	G	C	G	A	C	A	T	A	C	C	G	G	A	A	G	G	G	C	G	C	G	C	T	A	C
FLAST10070	A	G	A	A	C	T	C	A	C	T	A	C	A	G	T	T	A	C	C	A	G	A	C	A	G	C	G	A	C	A	A	A	C	T	G	G	T	A	G	G	G	C	G	T	G	C	T	A	T
FLAST10071	A	G	G	A	T	T	T	A	C	T	T	G	A	A	G	C	T	T	C	G	C	T	T	G	G	A	C	G	G	G	T	T	C	C	A	T	A	T	A	G	G	C	A	T	A	A	G	C	C
FLAST10072	C	A	A	G	C	C	T	A	T	T	A	C	G	G	T	T	A	C	C	A	G	A	C	A	G	C	G	A	C	A	A	A	C	T	G	G	T	A	G	G	G	C	G	T	G	C	T	A	T
FLAST10073	A	G	G	A	T	T	C	A	C	G	A	G	G	A	G	C	T	T	A	A	G	T	T	A	G	A	C	A	G	G	T	A	C	T	A	T	T	A	A	A	A	T	A	T	G	C	G	C	C
FLAST10074	A	G	A	A	T	T	C	T	C	G	T	G	A	G	T	T	A	C	A	G	C	A	T	G	C	A	G	G	C	G	T	A	G	C	A	T	A	T	A	G	G	C	G	C	G	A	T	A	T
FLAST10075	A	G	A	A	T	T	C	T	C	G	T	G	G	G	T	T	A	T	A	A	G	T	T	A	C	A	G	G	C	G	A	T	G	T	A	T	A	T	A	G	G	C	G	C	G	C	T	A	T
FLAST10076	A	G	A	A	C	T	T	A	C	T	T	G	G	A	G	C	T	T	A	A	G	T	T	A	G	C	C	A	G	G	T	T	C	T	A	T	A	A	G	A	A	T	G	C	G	A	T	A	T
FLAST10077	C	A	A	G	C	C	T	A	T	T	A	C	G	G	T	T	A	C	C	A	G	A	C	A	G	C	G	A	C	A	A	A	C	T	G	G	T	A	A	G	G	C	G	T	G	C	T	A	T
FLAST10078	A	G	G	A	T	T	C	A	C	G	A	G	G	A	G	C	T	T	A	A	G	T	T	A	G	A	C	A	G	G	T	A	C	T	A	T	T	A	A	A	A	T	A	T	G	C	G	C	C
FLAST10079	C	A	A	G	C	C	C	A	T	T	T	C	G	G	T	T	A	C	C	A	G	A	C	G	G	C	G	A	C	A	T	A	C	C	G	G	A	A	G	G	G	C	G	C	G	C	T	A	C
FLAST10080	C	A	A	G	C	C	C	A	T	T	T	C	G	G	T	T	A	C	C	A	G	A	C	G	G	C	G	A	C	A	T	A	C	C	G	G	A	A	G	G	G	C	G	C	G	C	T	A	C
FLAST10081	A	G	G	A	C	T	C	T	C	G	A	G	G	A	G	C	T	T	A	A	G	T	T	A	G	A	C	A	G	G	T	A	C	T	A	T	T	A	A	A	A	T	A	T	G	C	G	C	C
FLAST10082	A	G	G	A	T	T	T	A	C	T	T	G	A	A	G	C	T	T	C	G	C	T	T	G	G	A	C	G	G	G	T	T	C	C	A	T	A	T	A	G	G	C	A	T	A	A	G	C	C
FLAST10083	C	A	A	G	C	C	C	A	T	T	T	C	G	G	T	T	A	C	C	A	G	A	C	G	G	C	G	A	C	A	T	A	C	C	G	G	A	A	G	G	G	C	G	C	G	C	T	A	C
FLAST10084	C	A	A	G	C	C	T	A	T	T	A	C	G	G	T	T	A	C	C	A	G	A	C	A	G	C	G	A	C	A	A	A	C	T	G	G	T	A	A	G	G	C	G	T	G	C	T	A	T
FLAST10085	C	A	A	G	C	C	C	A	T	T	T	C	G	G	T	T	A	C	C	A	G	A	C	G	G	C	G	A	C	A	T	A	C	C	G	G	A	A	G	A	A	T	A	C	A	A	G	A	T
FLAST10086	C	A	A	G	C	C	T	A	T	T	A	C	G	G	T	T	A	C	C	A	G	A	T	A	G	C	G	A	C	A	A	A	C	T	G	G	T	A	G	G	G	C	G	T	G	C	T	A	T
FLAST10087	A	G	A	A	C	T	C	T	C	G	T	G	G	G	T	T	A	C	A	A	C	A	T	A	C	A	G	A	C	G	T	T	G	T	A	T	A	T	A	A	G	T	G	T	A	C	T	A	T
FLAST10088	C	A	A	G	C	C	T	A	T	T	A	C	G	G	T	T	A	C	C	A	G	A	T	A	G	C	G	A	C	A	A	A	C	T	G	G	T	A	G	A	A	T	A	T	G	C	G	C	C
FLAST10089	A	G	G	A	T	T	T	A	C	T	T	G	A	A	G	C	T	T	C	G	C	T	T	G	G	A	C	G	G	G	T	T	C	C	A	T	A	T	A	G	G	C	A	T	A	A	G	C	C
FLAST10090	A	G	A	A	C	T	C	A	C	T	T	G	A	A	G	C	T	T	C	G	C	T	T	G	G	A	C	G	G	G	T	T	C	C	A	T	A	T	A	G	G	C	A	T	A	A	G	C	C
FLAST10091	A	A	A	A	T	T	C	T	T	G	T	G	A	G	G	T	A	C	A	A	G	A	C	A	G	A	G	G	C	G	T	A	C	T	G	T	A	A	G	A	A	T	A	T	G	C	G	C	C
FLAST10092	C	A	A	G	C	C	T	A	T	T	A	C	G	G	T	T	A	C	C	A	G	A	T	A	G	C	G	A	C	A	A	A	C	T	G	G	T	A	A	G	G	C	G	T	G	C	T	A	T
FLAST10093	A	G	A	A	C	T	C	T	C	G	T	G	G	G	T	T	A	C	A	A	C	A	T	A	C	A	G	A	C	G	T	T	G	T	A	T	A	T	A	A	G	T	G	T	A	C	T	A	T
FLAST10094	A	G	A	A	T	T	C	T	C	T	A	G	G	A	G	C	T	T	A	A	G	T	T	A	G	A	C	A	G	G	T	A	C	T	A	T	T	A	A	A	A	T	A	T	G	C	G	C	C
FLAST10095	C	A	A	G	C	C	T	A	T	T	A	C	G	G	T	T	A	C	C	A	G	A	T	A	G	C	G	A	C	A	A	A	C	T	G	G	T	A	A	G	G	C	G	T	G	C	T	A	T
FLAST10096	C	A	A	G	C	C	T	A	T	T	A	C	G	G	T	T	A	C	C	A	G	A	C	A	G	C	G	A	C	A	A	A	C	T	G	G	T	A	G	G	G	C	G	T	G	C	T	A	T
FLAST10097	C	A	A	G	C	C	T	A	T	T	A	C	G	G	T	T	A	C	C	A	G	A	T	A	G	C	G	A	C	A	A	A	C	T	G	G	T	A	A	G	G	C	G	T	G	C	T	A	T
FLAST10098	A	G	A	A	C	T	C	A	C	T	T	C	G	G	T	T	A	C	C	A	G	A	T	A	G	C	G	A	C	A	A	A	C	T	G	G	T	A	A	G	G	C	G	T	G	C	T	A	T
FLAST10099	A	G	G	A	T	T	T	A	C	T	T	G	A	A	G	C	T	T	C	G	C	T	T	G	G	A	C	G	G	G	T	T	C	C	A	T	A	T	A	G	G	C	A	T	A	A	G	C	C
FLAST10100	C	A	A	G	C	C	C	A	T	T	T	C	G	G	T	T	A	C	C	A	G	A	C	G	G	C	G	A	C	A	T	A	C	C	G	G	A	A	A	A	A	T	A	C	A	A	G	C	T
FLAST10101	C	A	A	G	C	C	T	A	T	T	A	C	G	G	T	T	A	C	C	A	G	A	T	A	G	C	G	A	C	A	A	A	C	T	G	G	T	A	A	G	G	C	G	T	G	C	T	A	T
FLAST10102	A	G	G	G	C	T	T	A	C	T	T	G	A	A	G	C	T	T	C	G	C	T	T	G	G	A	C	G	G	G	T	T	C	C	A	T	A	T	A	G	G	C	A	T	A	A	G	C	C
FLAST10103	C	A	A	G	C	C	T	A	T	T	A	C	G	G	T	T	A	C	C	A	G	A	T	A	G	C	G	A	C	A	A	A	C	T	G	G	T	A	G	G	G	C	G	T	G	C	T	A	T
FLAST10104	A	G	A	A	C	T	T	A	C	T	T	G	G	A	G	C	T	T	A	A	G	T	T	A	G	C	C	A	G	G	T	T	C	T	A	T	A	A	G	A	A	T	G	C	G	A	T	A	T
FLAST10105	A	G	G	A	T	T	T	A	C	T	T	G	A	A	G	C	T	T	C	G	C	T	T	G	G	A	C	G	G	G	T	T	C	C	A	T	A	T	A	G	G	C	A	T	A	A	G	C	C
FLAST10106	A	G	G	A	T	T	T	A	C	T	T	G	A	A	G	C	T	T	C	G	C	T	T	G	G	A	C	G	G	G	T	T	C	C	A	T	A	T	A	G	G	C	A	T	A	A	G	C	C
FLAST10107	C	A	A	G	C	C	C	A	T	T	T	C	G	G	T	T	A	C	A	A	G	A	C	G	G	C	G	A	C	A	A	A	C	T	G	G	A	A	G	G	G	C	G	C	G	C	T	A	T
FLAST10108	A	G	A	A	C	T	C	T	C	G	T	G	G	G	T	T	A	C	A	A	C	A	T	A	C	A	G	A	C	G	T	T	G	T	A	T	A	T	A	A	A	T	A	T	G	A	G	C	C
FLAST10109	A	G	A	A	C	C	C	T	C	G	T	G	G	G	T	T	A	C	A	A	C	A	T	A	C	A	G	A	C	G	T	T	G	T	A	T	A	T	A	A	G	T	G	T	A	C	T	A	T
FLAST10110	C	A	A	G	C	C	C	A	T	T	T	C	G	G	T	T	A	C	C	A	G	A	C	G	G	C	G	A	C	A	T	A	C	C	G	G	A	A	G	G	G	C	G	C	G	C	T	A	C
FLAST10111	A	G	A	A	C	T	C	T	C	G	T	G	G	G	T	T	A	C	A	A	C	A	T	A	C	A	G	A	C	G	T	T	G	T	A	T	A	T	A	A	A	T	A	T	G	C	G	C	C
FLAST10112	C	A	A	G	C	C	C	A	T	T	T	C	G	G	T	T	A	C	C	A	G	A	C	G	G	C	G	A	C	A	T	A	C	C	G	G	A	A	G	G	G	C	G	C	G	C	T	A	C
FLAST10113	A	G	G	A	T	T	T	A	C	T	T	G	A	A	G	C	T	T	C	G	C	T	T	G	G	A	C	G	G	G	T	T	C	C	A	T	A	T	A	G	G	C	A	T	A	A	G	C	C
FLAST10114	A	G	G	A	T	T	T	A	C	T	T	G	A	A	G	C	T	T	C	G	C	T	T	G	G	A	C	G	G	G	T	T	C	C	A	T	A	T	G	G	A	C	A	T	A	C	T	A	T
FLAST10115	C	A	A	G	C	C	T	A	T	T	A	C	G	G	T	T	A	C	C	A	G	A	T	A	G	C	G	A	C	A	A	A	C	T	G	G	T	A	A	G	G	C	G	T	G	C	T	A	T
FLAST10116	A	G	A	A	C	T	C	T	C	G	T	G	G	G	T	T	A	C	A	A	C	A	T	A	C	A	G	A	C	G	T	T	G	T	A	T	A	T	A	A	G	T	G	T	A	C	T	A	T
FLAST10117	C	A	A	G	C	C	T	A	T	T	A	C	G	G	T	T	A	C	C	A	G	A	C	A	G	C	G	A	C	A	A	A	C	T	G	G	T	A	G	G	G	C	G	T	G	C	T	A	T
FLAST10118	C	A	A	G	C	C	C	A	T	T	T	C	G	G	T	T	A	C	C	A	G	A	C	G	G	C	G	A	C	A	T	A	C	C	G	G	A	A	G	G	G	C	G	C	G	C	T	A	C
FLAST10119	C	A	A	G	C	C	T	A	T	T	A	C	G	G	T	T	A	C	C	A	G	A	C	A	G	C	G	A	C	A	A	A	C	T	G	G	T	A	A	G	G	C	A	T	A	A	G	C	C
FLAST10120	C	A	A	G	C	C	C	T	C	T	A	C	G	G	T	T	A	C	C	A	G	A	C	A	G	C	G	A	C	A	A	A	C	T	G	G	T	A	G	G	G	C	G	T	G	C	T	A	T
FLAST10121	A	G	G	A	T	T	T	A	C	T	T	G	A	A	G	C	T	T	C	G	C	T	T	G	G	A	C	G	G	G	T	T	C	C	A	T	A	T	A	G	G	C	A	T	A	A	G	C	C
FLAST10122	A	G	A	A	T	T	C	A	C	G	T	G	G	G	T	T	A	C	A	A	G	A	T	A	G	C	G	G	C	G	T	A	G	T	A	T	A	A	A	G	G	C	A	C	A	C	T	A	T
FLAST10123	A	G	G	A	T	T	T	A	C	T	T	G	A	A	G	C	T	T	C	G	C	T	T	G	G	A	C	G	G	G	T	T	C	C	A	T	A	T	A	G	G	C	A	T	A	A	G	C	C
FLAST10124	A	G	G	A	T	T	C	A	C	T	A	C	G	G	T	T	A	C	C	A	G	A	T	A	G	C	G	A	C	A	A	A	C	T	G	G	T	A	G	G	G	C	G	T	G	C	T	A	T
FLAST10125	A	G	G	A	T	T	T	A	C	T	T	G	A	A	G	C	T	T	C	G	C	T	T	G	G	A	C	G	G	G	T	T	C	C	A	T	A	T	A	G	G	C	A	T	A	A	G	C	C
FLAST10126	A	A	G	A	C	T	C	A	C	G	T	G	G	G	T	T	A	C	A	A	C	A	T	A	G	A	C	G	G	G	A	A	G	T	G	T	A	T	G	A	G	T	G	T	A	C	T	A	T
FLAST10127	C	A	A	G	C	C	C	A	T	T	T	C	G	G	T	T	A	C	C	A	G	A	C	G	G	C	G	A	C	A	T	A	C	C	G	G	A	A	G	G	G	C	G	C	G	C	T	A	C
FLAST10128	C	A	A	G	C	C	C	A	T	T	T	C	G	G	T	T	A	C	A	A	G	A	C	A	G	C	G	A	C	A	A	A	C	T	G	G	A	A	A	G	G	C	G	C	G	C	T	A	T
FLAST10129	A	G	A	A	C	T	T	A	C	T	T	G	G	A	G	C	T	T	A	A	G	T	T	A	G	C	C	A	G	G	T	T	C	T	A	T	A	A	G	A	A	T	G	C	G	A	T	A	T
FLAST10130	A	G	G	A	T	T	T	A	C	T	T	G	A	A	G	C	T	T	C	G	C	T	T	G	G	A	C	G	G	G	T	T	C	C	A	T	A	T	A	G	G	C	A	T	A	A	G	C	C
FLAST10131	C	A	A	G	C	C	T	A	T	T	A	C	G	G	T	T	A	C	C	A	G	A	T	A	G	C	G	A	C	A	A	A	C	T	G	G	T	A	G	G	G	C	G	T	G	C	T	A	T
FLAST10132	C	A	A	G	C	C	T	A	T	T	A	C	G	G	T	T	A	C	C	A	G	A	T	A	G	C	G	A	C	A	A	A	C	T	G	G	T	A	A	G	G	C	A	T	A	A	G	C	C
FLAST10133	A	G	G	A	T	T	T	A	C	T	T	G	A	A	G	C	T	T	C	G	C	T	T	G	G	A	C	G	G	G	T	T	C	C	A	T	A	T	A	G	G	C	A	T	A	A	G	C	C
FLAST10134	A	G	G	A	T	T	C	A	C	G	A	G	G	A	G	C	T	T	A	A	G	T	T	A	G	A	C	A	G	G	T	A	C	T	A	T	T	A	A	A	A	T	A	T	G	C	G	C	C
FLAST10135	A	G	A	A	C	T	C	T	C	G	T	G	G	G	T	T	A	C	A	A	C	A	T	A	C	A	G	A	C	G	T	T	G	T	A	T	A	T	A	A	G	T	G	T	A	C	T	A	T
FLAST10136	A	G	A	A	T	T	T	T	C	G	A	G	G	A	G	C	T	T	A	A	G	T	T	A	G	A	C	A	G	G	T	A	C	T	A	T	T	A	A	A	A	T	A	T	G	C	G	C	C
FLAST10137	C	A	A	G	C	C	T	A	T	T	T	C	G	G	T	T	A	C	A	A	G	A	C	G	G	C	G	A	C	A	A	A	C	T	G	G	T	A	G	G	G	C	G	C	G	C	T	A	T
FLAST10138	A	G	A	A	C	C	T	A	T	T	T	G	A	A	G	C	T	T	C	G	C	T	T	G	G	A	C	G	G	G	T	T	C	C	A	T	A	T	A	G	G	C	A	T	A	A	G	C	C
FLAST10139	A	G	G	A	T	T	T	A	C	T	T	G	A	A	G	C	T	T	C	G	C	T	T	G	G	A	C	G	G	G	T	T	C	C	A	T	A	T	A	G	G	C	A	T	A	A	G	C	C
FLAST10140	A	G	A	A	T	T	C	T	C	G	T	G	G	G	G	C	T	C	A	A	C	A	C	G	G	A	G	A	C	G	A	A	C	T	A	T	A	A	G	G	G	C	A	T	A	A	T	A	C
FLAST10141	C	A	A	G	C	C	C	A	T	T	T	C	G	G	T	T	A	C	C	A	G	A	C	G	G	C	G	A	C	A	T	A	C	C	G	G	A	A	G	G	G	C	G	C	G	C	T	A	C
FLAST10142	A	G	G	A	T	T	T	A	C	T	T	G	A	A	G	C	T	T	C	G	C	T	T	G	G	A	C	G	G	G	T	T	C	C	A	T	A	T	A	G	G	C	A	T	A	A	G	C	C
FLAST10143	A	G	G	A	T	T	C	A	C	T	A	G	G	A	G	C	T	T	A	A	G	T	T	A	G	A	C	A	G	G	T	A	C	T	A	T	T	A	A	A	A	T	A	T	G	C	G	C	C
FLAST10144	A	G	G	A	T	T	T	A	C	T	T	G	A	A	G	C	T	T	C	G	C	T	T	G	G	A	C	G	G	G	T	T	C	C	A	T	A	T	A	G	G	C	A	T	A	A	G	C	C
FLAST10145	C	A	A	G	C	C	T	A	T	T	A	C	G	G	T	T	A	C	C	A	G	A	T	A	G	C	G	A	C	A	A	A	C	T	G	G	T	A	A	G	G	C	G	T	G	C	T	A	T
FLAST10146	A	G	A	A	C	T	C	T	C	G	T	G	G	G	T	T	A	C	A	A	C	A	T	A	C	A	G	A	C	G	T	T	G	T	A	T	A	T	A	A	G	T	G	T	A	C	T	A	T
FLAST10147	A	G	G	A	T	T	T	A	C	T	T	G	A	A	G	C	T	T	C	G	C	T	T	G	G	A	C	G	G	G	T	T	C	C	A	T	A	T	A	G	G	C	A	T	A	A	G	C	C
FLAST10148	C	A	A	G	C	C	T	A	T	T	A	C	G	G	T	T	A	C	C	A	G	A	C	A	G	C	G	A	C	A	A	A	C	T	G	G	T	A	G	G	G	C	G	T	G	C	T	A	T
FLAST10149	C	A	A	G	C	C	C	A	T	T	T	C	G	G	T	T	A	C	C	A	G	A	C	G	G	C	G	A	C	A	T	A	C	C	G	G	A	A	G	G	G	C	G	C	G	C	T	A	C
FLAST10150	C	A	A	G	C	C	T	A	T	T	A	C	G	G	T	T	A	C	C	A	G	A	T	A	G	C	G	A	C	A	A	A	C	T	G	G	T	A	G	G	G	C	G	T	G	C	T	A	T
FLAST10151	C	A	A	G	C	C	C	A	T	T	T	C	G	G	T	T	A	C	A	A	G	A	C	G	G	C	G	A	C	A	A	A	C	T	G	G	A	A	G	G	G	C	G	T	G	C	T	A	T
FLAST10152	A	G	A	A	C	T	C	A	C	G	T	G	G	A	T	T	A	T	A	A	G	A	T	A	G	A	G	G	C	G	A	T	C	T	A	G	A	T	G	A	A	T	G	T	A	C	T	A	T
FLAST10153	A	G	G	G	C	T	C	A	C	T	A	C	G	G	T	T	A	C	C	A	G	A	T	A	G	C	G	A	C	A	A	A	C	T	G	G	T	A	A	G	G	C	G	T	G	C	T	A	T
FLAST10154	A	G	G	A	T	T	C	A	C	G	A	G	G	A	G	C	T	T	A	A	G	T	T	A	G	A	C	A	G	G	T	A	C	T	A	T	T	A	A	A	G	T	G	T	A	C	T	A	T
FLAST10155	C	A	A	G	C	C	T	A	T	T	A	C	G	G	T	T	A	C	C	A	G	A	T	A	G	C	G	A	C	A	A	A	C	T	G	G	T	A	A	G	G	C	G	T	G	C	T	A	T
FLAST10156	C	A	A	G	C	C	C	A	T	T	T	C	G	G	T	T	A	C	C	A	G	A	C	G	G	C	G	A	C	A	T	A	C	C	G	G	A	A	G	G	G	C	G	C	G	C	T	A	C
FLAST10157	A	G	G	A	T	T	C	A	C	G	A	G	G	A	G	C	T	T	A	A	G	T	T	A	G	A	C	A	G	G	T	A	C	T	A	T	T	A	A	A	A	T	A	T	G	C	G	C	C
FLAST10158	A	G	G	A	T	T	T	A	C	T	T	G	A	A	G	C	T	T	C	G	C	T	T	G	G	A	C	G	G	G	T	T	C	C	A	T	A	T	A	G	G	C	A	T	A	A	G	C	C
FLAST10159	A	G	A	A	T	T	C	T	C	G	T	G	G	G	T	T	A	T	A	A	G	T	T	A	C	A	G	G	C	G	A	T	G	T	A	T	A	T	A	G	G	C	G	C	G	C	T	A	T
FLAST10160	A	G	A	G	C	C	T	A	T	T	A	C	A	G	T	T	A	C	C	A	G	A	C	A	G	C	G	A	C	A	A	A	C	T	G	G	T	A	G	G	G	C	G	T	G	C	T	A	T
FLAST10161	A	G	A	A	C	C	C	T	C	G	T	G	G	G	T	T	A	C	A	A	C	A	T	A	C	A	G	A	C	G	T	T	G	T	A	T	A	T	A	A	G	T	G	T	A	C	T	A	T
FLAST10162	A	G	A	A	T	T	T	T	C	G	T	G	A	G	T	T	A	C	A	G	C	A	T	G	C	A	G	G	C	G	T	A	G	C	A	T	A	T	A	G	G	C	G	C	G	A	T	A	T
FLAST10163	A	G	A	A	T	T	C	T	C	G	T	G	G	G	T	T	A	T	A	A	G	T	T	A	C	A	G	G	C	G	A	T	G	T	A	T	A	T	A	G	G	C	G	T	G	C	T	A	T
FLAST10164	C	A	A	G	C	C	T	A	T	T	A	C	G	G	T	T	A	C	C	A	G	A	C	A	G	C	G	A	C	A	A	A	C	T	G	G	T	A	G	G	G	C	G	T	G	C	T	A	T
FLAST10165	A	G	G	A	T	T	T	A	C	T	T	G	A	A	G	C	T	T	C	G	C	T	T	G	G	A	C	G	G	G	T	T	C	C	A	T	A	T	A	G	G	C	A	T	A	A	G	C	C
FLAST10166	C	A	A	G	C	C	C	A	T	T	T	C	G	G	T	T	A	C	A	A	G	A	C	G	G	C	G	A	C	A	A	A	C	T	G	G	A	A	G	G	G	C	G	C	G	C	T	A	T
FLAST10167	C	A	A	G	C	C	T	A	T	T	A	C	G	G	T	T	A	C	C	A	G	A	C	A	G	C	G	A	C	A	A	A	C	T	G	G	T	A	G	G	G	C	G	T	G	C	T	A	T
FLAST10168	A	G	G	A	T	T	T	A	C	T	T	G	A	A	G	C	T	T	C	G	C	T	T	G	G	A	C	G	G	G	T	T	C	C	A	T	A	T	A	G	G	C	A	T	A	A	G	C	C
FLAST10169	C	A	A	G	C	C	T	A	T	T	A	C	G	G	T	T	A	C	C	A	G	A	T	A	G	C	G	A	C	A	A	A	C	T	G	G	T	A	A	G	G	C	G	T	G	C	T	A	T
FLAST10170	A	G	G	A	T	T	C	A	C	G	A	G	G	A	G	C	T	T	A	A	G	T	T	A	G	A	C	A	G	G	T	A	C	T	A	T	T	A	A	A	A	T	A	T	G	C	G	C	C
FLAST10171	A	G	A	A	T	T	C	T	C	G	T	G	G	G	T	T	A	T	A	A	G	T	T	A	C	A	G	G	C	G	A	T	G	T	A	T	A	T	A	G	G	C	G	C	G	C	T	A	T
FLAST10172	C	A	A	G	C	C	T	A	T	T	A	C	G	G	T	T	A	C	C	A	G	A	T	A	G	C	G	A	C	A	A	A	C	T	G	G	T	A	A	G	G	C	G	T	G	C	T	A	T
FLAST10173	A	G	A	A	T	T	C	T	C	T	T	G	A	A	G	C	T	T	C	G	C	T	T	G	G	A	C	G	G	G	T	T	C	C	A	T	A	T	A	G	G	C	A	T	A	A	G	C	C
FLAST10174	A	A	A	A	T	T	C	T	T	G	T	G	A	G	G	T	A	C	A	A	G	A	C	A	G	A	G	G	C	G	T	A	C	T	G	T	A	A	G	G	G	C	G	T	G	C	T	A	T
FLAST10175	C	A	A	G	C	C	C	A	T	T	T	C	G	G	T	T	A	C	C	A	G	A	C	G	G	C	G	A	C	A	T	A	C	C	G	G	A	A	G	A	A	T	A	C	A	A	G	C	T
FLAST10176	A	G	G	A	T	T	T	A	C	T	T	G	A	A	G	C	T	T	C	G	C	T	T	G	G	A	C	G	G	G	T	T	C	C	A	T	A	T	A	G	G	C	G	C	G	C	T	A	C
FLAST10177	A	G	A	A	T	T	C	T	C	G	T	G	A	G	T	T	A	C	A	G	C	A	T	G	C	A	G	G	C	G	T	A	G	C	A	T	A	T	A	G	G	C	G	C	G	A	T	A	T
FLAST10178	C	A	A	G	C	C	T	A	T	T	A	C	G	G	T	T	A	C	C	A	G	A	C	A	G	C	G	A	C	A	A	A	C	T	G	G	T	A	A	G	G	C	G	T	G	C	T	A	T
FLAST10179	C	A	A	G	C	C	C	A	T	T	T	C	G	G	T	T	A	C	C	A	G	A	C	G	G	C	G	A	C	A	T	A	C	C	G	G	A	A	G	G	G	C	G	C	G	C	T	A	C
FLAST10180	A	G	A	A	C	T	C	T	C	G	T	G	G	G	T	T	A	C	A	A	C	A	T	A	C	A	G	A	C	G	T	T	G	T	A	T	A	T	A	A	G	T	G	T	A	C	T	A	T
FLAST10181	A	G	A	A	C	T	T	A	C	T	T	G	A	A	G	C	T	T	C	G	C	T	T	G	G	A	C	G	G	G	T	T	C	C	A	T	A	T	A	G	G	C	A	T	A	A	G	C	C
FLAST10182	A	G	A	A	C	T	C	A	C	T	T	G	G	G	T	T	A	C	A	A	G	A	T	A	G	A	G	A	C	G	T	A	C	T	A	T	A	A	A	A	A	T	A	T	G	C	G	C	C
FLAST10183	A	G	G	A	T	T	T	A	C	T	T	G	A	A	G	C	T	T	C	G	C	T	T	G	G	A	C	G	G	G	T	T	C	C	A	T	A	T	A	G	G	C	A	T	A	A	G	C	C
FLAST10184	C	A	A	G	C	C	T	A	T	T	A	C	G	G	T	T	A	C	C	A	G	A	C	A	G	C	G	A	C	A	A	A	C	T	G	G	T	A	A	G	G	C	G	T	G	C	T	A	T
FLAST10185	A	G	A	A	C	T	C	A	C	G	T	G	G	G	T	T	A	C	C	A	G	A	T	A	G	C	G	A	C	A	A	A	C	T	G	G	T	A	A	A	G	T	G	T	A	C	T	A	T
FLAST10186	A	G	A	A	C	T	C	T	C	G	A	G	G	G	T	T	A	C	A	A	C	T	T	G	C	A	G	G	C	G	T	T	G	C	G	T	T	A	A	G	G	C	G	T	G	C	T	A	T
FLAST10187	A	G	G	A	T	T	T	A	C	G	T	C	G	G	T	T	A	C	A	A	G	A	C	A	G	A	G	A	C	A	T	T	C	T	A	T	A	T	G	A	A	T	G	T	A	A	G	C	T
FLAST10188	A	G	A	A	C	T	C	T	C	T	T	G	G	G	T	C	A	C	A	A	G	A	T	A	C	A	G	G	C	G	T	T	G	T	A	T	A	A	G	A	A	T	A	T	G	A	G	C	C
FLAST10189	C	A	A	G	C	C	C	A	T	T	T	C	G	G	T	T	A	C	A	A	G	A	C	G	G	C	G	A	C	A	A	A	C	T	G	G	A	A	A	G	G	C	G	C	G	C	T	A	T
AB064923.1.1494	A	G	A	A	T	T	C	T	C	G	T	G	G	G	G	C	T	C	A	A	C	A	T	A	G	A	G	A	C	G	A	A	C	T	A	T	A	A	G	G	G	C	A	T	A	A	T	A	C
AB244770.1.1491	A	G	A	A	T	T	C	T	C	G	T	G	G	G	G	C	T	C	A	A	C	A	T	A	G	A	G	A	C	G	A	A	C	T	A	T	A	A	G	G	G	C	A	T	A	A	T	A	C
AB244771.1.1493	A	G	A	A	T	T	C	T	C	G	T	G	G	G	G	C	T	C	A	A	C	A	T	A	G	A	G	A	C	G	A	A	C	T	A	T	A	A	G	G	G	C	A	T	A	A	T	A	C
AB244772.1.1493	A	G	A	A	T	T	C	T	C	G	T	G	G	G	G	C	T	C	A	A	C	A	T	A	G	A	G	A	C	G	A	A	C	T	A	T	A	A	G	G	G	C	A	T	A	A	T	A	C
AB244773.1.1493	A	G	A	A	T	T	C	T	C	G	T	G	G	G	G	C	T	C	A	A	C	A	T	A	G	A	G	A	C	G	A	A	C	T	A	T	A	A	G	G	G	C	A	T	A	A	T	A	C
AB547670.1.1491	A	G	G	A	T	T	T	A	C	T	T	G	A	A	G	C	T	T	C	G	C	T	T	G	G	A	C	G	G	G	T	T	C	C	A	T	A	T	G	G	G	C	A	T	A	A	G	C	C
AB547672.1.1495	A	G	A	A	C	T	C	T	C	G	A	G	G	G	T	T	A	C	A	A	C	T	T	G	C	A	G	G	C	G	T	T	G	C	G	T	T	A	A	G	G	C	G	C	G	C	T	A	T
AB547673.1.1490	A	G	G	A	T	T	C	A	C	T	A	G	G	A	G	C	T	T	A	A	G	T	T	A	G	A	C	A	G	G	T	A	C	T	A	T	T	A	A	A	A	T	A	T	G	C	G	C	C
AB547674.1.1479	A	G	G	A	T	T	C	A	C	G	A	G	G	A	G	C	T	T	A	A	G	T	T	A	G	A	C	A	G	G	T	A	C	T	A	T	T	A	A	A	A	T	A	T	G	C	G	C	C
AB547676.1.1493	C	A	A	G	C	C	C	A	T	T	T	C	G	G	T	T	A	C	A	A	G	A	C	G	G	C	G	A	C	A	A	A	C	T	G	G	A	A	G	G	G	C	G	C	G	C	T	A	T
AB547677.1.1479	A	G	A	A	T	T	C	T	C	G	T	G	A	G	T	T	A	C	A	G	C	A	T	G	C	A	G	G	C	G	T	A	G	C	A	T	A	T	A	G	G	C	G	C	G	A	T	A	T
AB547682.1.1492	A	G	A	A	C	T	C	T	C	G	T	G	G	G	T	T	A	C	A	A	C	A	T	A	C	A	G	A	C	G	T	T	G	T	A	T	A	T	A	A	G	T	G	T	A	C	T	A	T
AB547683.1.1480	A	G	A	A	C	T	C	T	C	G	T	G	G	G	T	T	A	C	A	A	C	A	T	A	C	A	G	A	C	G	T	T	G	T	A	T	A	T	A	A	G	T	G	T	A	C	T	A	T
AB547693.1.1480	A	G	A	A	C	T	C	T	C	T	T	G	G	G	T	C	A	C	A	A	G	A	T	A	C	A	G	G	C	G	T	T	G	T	A	T	A	A	A	A	A	T	A	T	G	A	G	C	C
AB547694.1.1479	A	G	A	A	C	T	C	T	C	T	T	G	G	G	T	C	A	C	A	A	G	A	T	A	C	A	G	G	C	G	T	T	G	T	A	T	A	A	A	A	A	T	A	T	G	A	G	C	C
AB547706.1.1493	C	A	A	G	C	C	T	A	T	T	A	C	G	G	T	T	A	C	C	A	G	A	T	A	G	C	G	A	C	A	A	A	C	T	G	G	T	A	A	G	G	C	G	T	G	C	T	A	T
AB649279.1.1493	A	G	A	A	T	T	C	T	C	G	T	G	G	G	G	C	T	C	A	A	C	A	T	A	G	A	G	A	C	G	A	A	C	T	A	T	A	A	G	G	G	C	A	T	A	A	T	A	C
ACBX02000014.1230.2749	A	G	A	A	T	T	C	T	C	G	T	G	G	G	G	C	T	C	A	A	C	A	T	A	G	A	G	A	C	G	A	A	C	T	A	T	A	A	G	A	G	T	A	T	A	A	T	A	C
ACBX02000017.22857.24376	A	G	A	A	T	T	C	T	C	G	T	G	G	G	G	C	T	C	A	A	C	A	T	A	G	A	G	A	C	G	A	A	C	T	A	T	A	A	G	G	G	C	A	T	A	A	T	A	C
ACBX02000025.1.1217	A	G	A	A	C	C	C	T	C	G	T	G	G	G	G	C	T	C	A	A	C	A	T	A	G	A	G	A	C	G	A	A	C	T	A	T	A	A	G	A	G	T	A	T	A	A	T	A	C
ACKS01000100.344.1864	A	G	A	A	C	T	C	T	C	G	A	G	G	G	T	T	A	C	A	A	C	T	T	G	C	A	G	G	C	G	T	T	G	C	G	T	T	A	A	G	G	C	G	C	G	C	T	A	T
AJVZ01000001.43924.45432	A	G	G	A	T	T	C	A	C	T	A	G	G	A	G	C	T	T	A	A	G	T	T	A	G	A	C	A	G	G	T	A	C	T	A	T	T	A	A	A	A	T	A	T	G	C	G	C	C
AJVZ01000011.66937.68447	A	G	G	A	T	T	C	A	C	T	A	G	G	A	G	C	T	T	A	A	G	T	T	A	G	A	C	A	G	G	T	A	C	T	A	T	T	A	A	A	A	T	A	T	G	C	G	C	C
AJVZ01000012.335780.337288	A	G	G	A	T	T	C	A	C	T	A	G	G	A	G	C	T	T	A	A	G	T	T	A	G	A	C	A	G	G	T	A	C	T	A	T	T	A	A	A	A	T	A	T	G	C	G	C	C
AJVZ01000014.101467.102975	A	G	G	A	T	T	C	A	C	T	A	G	G	A	G	C	T	T	A	A	G	T	T	A	G	A	C	A	G	G	T	A	C	T	A	T	T	A	A	A	A	T	A	T	G	C	G	C	C
AM422125.1.1474	A	G	G	A	T	T	T	A	C	T	T	G	A	A	G	C	T	T	C	G	C	T	T	G	G	A	C	G	G	G	T	T	C	C	A	T	A	T	A	G	G	C	A	T	A	A	G	C	C
AWUY01000075.77.1595	A	G	A	A	C	T	C	T	C	G	T	G	G	G	T	T	A	C	A	A	C	A	T	A	C	A	G	A	C	G	T	T	G	T	A	T	A	T	A	A	G	T	G	T	A	C	T	A	T
AY005065.1.1524	A	G	A	A	C	T	T	A	C	T	T	G	G	A	G	C	T	T	A	A	G	T	T	A	G	C	C	A	G	G	T	T	C	T	A	T	A	A	G	A	A	T	G	C	G	A	T	A	T
AY323525.1.1506	A	G	A	A	C	T	C	T	C	T	T	G	G	G	T	C	A	C	A	A	G	A	T	A	C	A	G	G	C	G	T	T	G	T	A	T	A	A	A	A	A	T	A	T	G	A	G	C	C
AY350613.1.1456	A	G	A	A	C	T	C	T	C	G	A	G	G	G	T	T	A	C	A	A	C	T	T	G	C	A	G	G	C	G	T	T	G	C	G	T	T	A	A	G	G	C	G	C	G	C	T	A	T
BAJP01000099.35.1544	A	G	G	A	T	T	T	A	C	T	T	G	A	A	G	C	T	T	C	G	C	T	T	G	G	A	C	G	G	G	T	T	C	C	A	T	A	T	A	G	G	C	A	T	A	A	G	C	C
CP002122.1506695.1508172	A	G	A	A	C	T	C	T	C	T	T	G	G	G	T	C	A	C	A	A	G	A	T	A	C	A	G	G	C	G	T	T	G	T	A	T	A	A	A	A	A	T	A	T	G	A	G	C	C
CP002122.1707310.1708787	A	G	A	A	C	T	C	T	C	T	T	G	G	G	T	C	A	C	A	A	G	A	T	A	C	A	G	G	C	G	T	T	G	T	A	T	A	A	A	A	A	T	A	T	G	A	G	C	C
CP002122.369973.371450	A	G	A	A	C	T	C	T	C	T	T	G	G	G	T	C	A	C	A	A	G	A	T	A	C	A	G	G	C	G	T	T	G	T	A	T	A	A	A	A	A	T	A	T	G	A	G	C	C
CP002123.962840.964317	A	G	A	A	C	T	C	T	C	T	T	G	G	G	T	C	A	C	A	A	G	A	T	A	C	A	G	G	C	G	T	T	G	T	A	T	A	A	A	A	A	T	A	T	G	A	G	C	C
DQ518919.1.1454	C	A	A	G	C	C	T	A	T	T	A	C	G	G	T	T	A	C	C	A	G	A	T	A	G	C	G	A	C	A	A	A	C	T	G	G	T	A	A	G	G	C	G	T	G	C	T	A	T
FJ792538.1.1372	A	G	A	A	C	T	C	T	C	T	T	G	G	G	T	C	A	C	A	A	G	A	T	A	C	A	G	G	C	G	T	T	G	T	A	T	A	A	G	G	G	C	A	T	G	A	T	A	T
GU561347.1.1280	A	G	A	A	C	T	C	A	C	T	T	G	G	G	T	C	A	C	A	A	G	A	T	A	C	A	G	G	C	G	T	T	G	T	A	T	A	A	G	A	A	T	A	T	G	A	T	A	T
HZ486183.1.1264	C	A	A	A	C	T	C	A	T	T	T	C	G	G	T	T	A	C	A	A	G	A	T	A	G	A	G	A	C	G	T	A	C	C	A	G	A	A	G	G	G	C	G	C	G	C	T	A	T
JN809764.1.1390	C	A	A	G	C	C	C	A	T	T	T	C	G	G	T	T	A	C	A	A	G	A	C	A	G	C	G	A	C	A	A	A	C	T	G	G	A	A	A	G	G	C	G	C	G	C	T	A	T
JN867245.1.1366	A	G	A	A	C	T	C	T	C	T	T	G	G	G	T	C	A	C	A	A	G	A	T	A	C	A	G	G	C	G	T	T	G	T	A	T	A	A	G	G	G	C	A	T	G	A	T	A	T
JN867270.1.1553	A	G	G	A	T	T	C	A	C	G	A	G	G	A	G	C	T	T	A	A	G	T	T	A	G	A	C	A	G	G	T	A	C	T	A	T	T	A	A	A	A	T	A	T	G	C	G	C	C
JN867296.1.1431	A	G	A	A	C	T	C	T	C	G	A	G	G	G	T	T	A	C	A	A	C	T	T	G	C	A	G	G	C	G	T	T	G	C	G	T	T	A	A	G	G	C	G	C	G	C	T	A	T
JRNC01000117.436.1973	A	G	A	A	T	T	C	T	C	G	T	G	G	G	T	T	A	T	A	A	G	T	T	A	C	A	G	G	C	G	A	T	G	T	A	T	A	T	A	G	G	C	G	C	G	C	T	A	T
JRNF01000130.37.1576	A	G	G	A	T	T	C	A	C	G	A	G	G	A	G	C	T	T	A	A	G	T	T	A	G	A	C	A	G	G	T	A	C	T	A	T	T	A	A	A	A	T	A	T	G	C	G	C	C
JRNN01000059.18.1557	C	A	A	G	C	C	C	A	T	T	T	C	G	G	T	T	A	C	A	A	G	A	C	G	G	C	G	A	C	A	A	A	C	T	G	G	A	A	A	G	G	C	G	C	G	C	T	A	T
JRNQ01000038.142.1681	A	G	G	A	T	T	C	A	C	G	A	G	G	A	G	C	T	T	A	A	G	T	T	A	G	A	C	A	G	G	T	A	C	T	A	T	T	A	A	A	A	T	A	T	G	C	G	C	T
JRNU01000031.111.1649	A	G	G	A	T	T	T	A	C	T	T	G	A	A	G	C	T	T	C	G	C	T	T	G	G	A	C	G	G	G	T	T	C	C	A	T	A	T	A	G	G	C	A	T	A	A	G	C	C
KP944198.1.1435	A	G	G	A	T	T	C	A	C	G	A	G	G	A	G	C	T	T	A	A	G	T	T	A	G	A	C	A	G	G	T	A	C	T	A	T	T	A	A	A	A	T	A	T	G	C	G	C	C
KT886066.1.1491	A	G	A	A	T	T	C	T	C	G	T	G	G	G	T	T	A	T	A	A	G	T	T	A	C	A	G	G	C	G	A	T	G	T	A	T	A	T	A	G	G	C	G	C	G	C	T	A	T
L16465.1.1473	A	G	A	A	T	T	C	T	C	G	T	G	A	G	T	T	A	C	A	G	C	A	T	G	C	A	G	G	C	G	T	A	G	C	A	T	A	T	A	G	G	C	G	C	G	A	T	A	T
L16469.1.1478	A	G	A	A	C	T	C	T	C	T	T	G	G	G	T	C	A	C	A	A	G	A	T	A	C	A	G	G	C	G	T	T	G	T	A	T	A	A	A	A	A	T	A	T	G	A	G	C	C
L16470.1.1473	A	G	A	A	C	T	C	T	C	T	T	G	G	G	T	C	A	C	A	A	G	A	T	A	C	A	G	G	C	G	T	T	G	T	A	T	A	A	G	G	G	C	A	T	G	A	T	A	T
L16475.1.1471	A	G	G	A	T	T	C	A	C	T	A	G	G	A	G	C	T	T	A	A	G	T	T	A	G	A	C	A	G	G	T	A	C	T	A	T	T	A	A	A	A	T	A	T	G	C	G	C	C
L16476.1.1474	C	A	A	G	C	C	C	A	T	T	T	C	G	G	T	T	A	C	A	A	G	A	C	G	G	C	G	A	C	A	A	A	C	T	G	G	A	A	G	G	G	C	G	C	G	C	T	A	T
L16483.1.1479	A	G	A	A	C	T	C	A	C	G	T	G	G	G	T	T	A	C	A	A	C	A	T	A	C	A	G	A	C	G	T	T	G	T	A	T	A	T	A	A	G	T	G	T	G	C	T	A	T
LF134524.1.1264	C	A	A	A	C	T	C	A	T	T	T	C	G	G	T	T	A	C	A	A	G	A	T	A	G	A	G	A	C	G	T	A	C	C	A	G	A	A	G	G	G	C	G	C	G	C	T	A	T
LF136556.1.1264	C	A	A	A	C	T	C	A	T	T	T	C	G	G	T	T	A	C	A	A	G	A	T	A	G	A	G	A	C	G	T	A	C	C	A	G	A	A	G	G	G	C	G	C	G	C	T	A	T
LF652130.1.1264	C	A	A	A	C	T	C	A	T	T	T	C	G	G	T	T	A	C	A	A	G	A	T	A	G	A	G	A	C	G	T	A	C	C	A	G	A	A	G	G	G	C	G	C	G	C	T	A	T
LG086090.1.1264	C	A	A	A	C	T	C	A	T	T	T	C	G	G	T	T	A	C	A	A	G	A	T	A	G	A	G	A	C	G	T	A	C	C	A	G	A	A	G	G	G	C	G	C	G	C	T	A	T
LV536043.1.1264	C	A	A	A	C	T	C	A	T	T	T	C	G	G	T	T	A	C	A	A	G	A	T	A	G	A	G	A	C	G	T	A	C	C	A	G	A	A	G	G	G	C	G	C	G	C	T	A	T
[truncated: 118 more columns]
